# Supplementary material for: The Biological Effects of Complete Gasoline Engine Emissions Exposure in a 3D Human Airway Model (MucilAirTM) and in Human Bronchial Epithelial Cells (BEAS-2B)
Source: Int J Mol Sci. 2019 Nov 14;20(22):5710. doi: 10.3390/ijms20225710 (PMC6888625; doi:10.3390/ijms20225710)
Supplement: Supplementary file 1 [file ijms-20-05710-s001.zip]

Archive with 5 entries (5 files):
- Supplementary File 1.xlsx
- Supplementary File 2.xlsx
- Supplementary File 3.xlsx
- Supplementary File 4.xlsx
- Supplementary File 5.xlsx
