# Supplementary material for: The Biological Effects of Complete Gasoline Engine Emissions Exposure in a 3D Human Airway Model (MucilAirTM) and in Human Bronchial Epithelial Cells (BEAS-2B)
Source: Int J Mol Sci. 2019 Nov 14;20(22):5710. doi: 10.3390/ijms20225710 (PMC6888625; doi:10.3390/ijms20225710)
Supplement: Supplementary file 1 [file ijms-20-05710-s001.zip › Supplementary File 1.xlsx]

## Sheet: BEAS-2B exposed
The expression of genes induced at time point T5 when compared with T1 in BEAS-2B cells, exposed samples.
Gene name	Ensembl ID	Biological pathway	Log2 FC	Adj. p-value
BIRC3	ENSG00000023445	Apoptosis	-0.967	0
MCL1	ENSG00000143384	Apoptosis	-0.408	0
BCL2	ENSG00000171791	Apoptosis	-1.217	0
XIAP	ENSG00000101966	Apoptosis	-0.556	0.003
CASP8	ENSG00000064012	Apoptosis	0.325	0.01
TNF	ENSG00000232810	Apoptosis; Cholestasis; Immunotoxicity	-2.219	0
ICAM1	ENSG00000090339	Cholestasis	-0.691	0.011
IL6	ENSG00000136244	Cholestasis; Immunotoxicity	1.47	0
MAOA	ENSG00000189221	Cytochrome P450s & Phase I Drug Metabolism	1.245	0
FMO5	ENSG00000131781	Cytochrome P450s & Phase I Drug Metabolism	1.176	0.008
CYP1A1	ENSG00000140465	Cytochrome P450s & Phase I Drug Metabolism; Immunotoxicity	-2.514	0
MDM2	ENSG00000135679	DNA Damage & Repair	-0.662	0
CDKN1A	ENSG00000124762	DNA Damage & Repair	-1.278	0.007
CHEK2	ENSG00000183765	DNA Damage & Repair	-0.625	0.043
DDIT3	ENSG00000175197	Endoplasmic Reticulum Stress & Unfolded Protein Response	-1.691	0
XBP1	ENSG00000100219	Endoplasmic Reticulum Stress & Unfolded Protein Response	-1.044	0
VCP	ENSG00000165280	Endoplasmic Reticulum Stress & Unfolded Protein Response	1.154	0.014
ATF4	ENSG00000128272	Endoplasmic Reticulum Stress & Unfolded Protein Response	-1.41	0.032
ECHS1	ENSG00000127884	Fatty Acid Metabolism	0.951	0
CPT2	ENSG00000157184	Fatty Acid Metabolism	0.557	0.001
HSF2	ENSG00000025156	Heat Shock Response	-0.737	0
HSPB1	ENSG00000106211	Heat Shock Response	1.625	0.011
IL1A	ENSG00000115008	Immunotoxicity	-1.271	0
PTGS2	ENSG00000073756	Immunotoxicity	-1.564	0
CD4	ENSG00000010610	Immunotoxicity	5.567	0.036
UCP2	ENSG00000175567	Mitochondrial Energy Metabolism	1.624	0
ACLY	ENSG00000131473	Mitochondrial Energy Metabolism	0.736	0.003
SDHC	ENSG00000143252	Mitochondrial Energy Metabolism	0.558	0.025
COX6B1	ENSG00000126267	Mitochondrial Energy Metabolism	0.672	0.05
BMF	ENSG00000104081	Necrosis	1.502	0
S100A7A	ENSG00000184330	Necrosis	-4.976	0.011
HSPBAP1	ENSG00000169087	Necrosis	-0.571	0.022
GALNT5	ENSG00000136542	Necrosis	0.715	0.045
GPX3	ENSG00000211445	Oxidative Stress & Antioxidant Response	1.05	0
GPX2	ENSG00000176153	Oxidative Stress & Antioxidant Response	2.871	0
PPP1R15B	ENSG00000158615	Oxidative Stress & Antioxidant Response	-0.542	0.005
NQO1	ENSG00000181019	Oxidative Stress & Antioxidant Response	0.589	0.009
S100A8	ENSG00000143546	Phospholipidosis	-3.541	0
SLC2A3	ENSG00000059804	Phospholipidosis	-1.835	0
ALDH1A1	ENSG00000165092	Phospholipidosis	3.597	0.011
POR	ENSG00000127948	Phospholipidosis	0.741	0.023
MANBA	ENSG00000109323	Phospholipidosis	-0.562	0.035
LY6D	ENSG00000167656	Steatosis	-4.191	0
ALDH2	ENSG00000111275	Steatosis	-1.322	0
PNPLA3	ENSG00000100344	Steatosis	1.278	0
CD36	ENSG00000135218	Steatosis	-5.586	0
ENO1	ENSG00000074800	Steatosis	1.682	0.001
SCD	ENSG00000099194	Steatosis	0.447	0.002
LPL	ENSG00000175445	Steatosis	-0.878	0.005
MTTP	ENSG00000138823	Steatosis	5.378	0.006
ACACA	ENSG00000278540	Steatosis	0.678	0.008
FASN	ENSG00000169710	Steatosis	1.364	0.009
MAPK8	ENSG00000107643	Steatosis	-0.494	0.023
LMNA	ENSG00000160789	Steatosis	0.986	0.044
SREBF1	ENSG00000072310	Steatosis	1.177	0.05

## Sheet: BEAS-2B controls
The expression of genes induced at time point T5 when compared with T1 in BEAS-2B cells, control samples.
Gene name	Ensembl ID	Biological pathway	Log2 FC	Adj. p-value
BIRC3	ENSG00000023445	Apoptosis	-1.403	0
CASP8	ENSG00000064012	Apoptosis	0.557	0
MCL1	ENSG00000143384	Apoptosis	-0.456	0
BCL2	ENSG00000171791	Apoptosis	-1.253	0
XIAP	ENSG00000101966	Apoptosis	-0.595	0.001
TNFRSF10A	ENSG00000104689	Apoptosis	-0.536	0.003
TNFRSF10B	ENSG00000120889	Apoptosis	-1.154	0.011
TNF	ENSG00000232810	Apoptosis; Cholestasis; Immunotoxicity	-3.548	0
ICAM1	ENSG00000090339	Cholestasis	-1.176	0
APOE	ENSG00000130203	Cholestasis	-1.879	0.008
NUP210	ENSG00000132182	Cholestasis	-0.862	0.011
MAOA	ENSG00000189221	Cytochrome P450s & Phase I Drug Metabolism	0.802	0.019
MAOB	ENSG00000069535	Cytochrome P450s & Phase I Drug Metabolism	-0.826	0.024
CDKN1A	ENSG00000124762	DNA Damage & Repair	-1.217	0.011
XBP1	ENSG00000100219	Endoplasmic Reticulum Stress & Unfolded Protein Response	-1.437	0
DDIT3	ENSG00000175197	Endoplasmic Reticulum Stress & Unfolded Protein Response	-1.508	0
FBXO6	ENSG00000116663	Endoplasmic Reticulum Stress & Unfolded Protein Response	-1.036	0.01
ACADSB	ENSG00000196177	Fatty Acid Metabolism	1.078	0
CPT2	ENSG00000157184	Fatty Acid Metabolism	0.659	0
ECHS1	ENSG00000127884	Fatty Acid Metabolism	0.752	0.004
ACADM	ENSG00000117054	Fatty Acid Metabolism	0.445	0.024
ACAD9	ENSG00000177646	Fatty Acid Metabolism	0.778	0.037
HSF2	ENSG00000025156	Heat Shock Response	-0.714	0
HSPA1L	ENSG00000204390	Heat Shock Response	1.545	0.019
DNAJC3	ENSG00000102580	Heat Shock Response	-0.52	0.037
IL1A	ENSG00000115008	Immunotoxicity	-1.638	0
PTGS2	ENSG00000073756	Immunotoxicity	-1.434	0
MKI67	ENSG00000148773	Immunotoxicity	0.506	0.014
UCP2	ENSG00000175567	Mitochondrial Energy Metabolism	1.176	0.005
ACLY	ENSG00000131473	Mitochondrial Energy Metabolism	0.68	0.006
IDH1	ENSG00000138413	Mitochondrial Energy Metabolism	0.618	0.024
BMF	ENSG00000104081	Necrosis	1.769	0
GALNT5	ENSG00000136542	Necrosis	1.284	0
S100A7A	ENSG00000184330	Necrosis	-5.764	0.004
CYLD	ENSG00000083799	Necrosis	-0.625	0.006
DEFB1	ENSG00000164825	Necrosis	-1.564	0.037
HSPBAP1	ENSG00000169087	Necrosis	-0.515	0.047
GPX3	ENSG00000211445	Oxidative Stress & Antioxidant Response	0.805	0
NQO1	ENSG00000181019	Oxidative Stress & Antioxidant Response	0.676	0.002
PPP1R15B	ENSG00000158615	Oxidative Stress & Antioxidant Response	-0.524	0.006
TXNIP	ENSG00000265972	Oxidative Stress & Antioxidant Response	-0.764	0.024
S100A8	ENSG00000143546	Phospholipidosis	-4.166	0
SLC2A3	ENSG00000059804	Phospholipidosis	-2.744	0
MANBA	ENSG00000109323	Phospholipidosis	-0.711	0.005
MSMO1	ENSG00000052802	Phospholipidosis	-0.491	0.006
LY6D	ENSG00000167656	Steatosis	-4.272	0
PNPLA3	ENSG00000100344	Steatosis	1.226	0
ALDH2	ENSG00000111275	Steatosis	-1.186	0
PPARA	ENSG00000186951	Steatosis	-0.939	0
CD36	ENSG00000135218	Steatosis	-4.212	0.009
LPL	ENSG00000175445	Steatosis	-0.826	0.01

## Sheet: BEAS-2B common and unique genes
Samples	Number of genes	Gene name		Ensembl ID			Biological pathway
Common: Controls and exposed	33	CASP8		ENSG00000064012			Apoptosis
		BIRC3		ENSG00000023445			Apoptosis
		XIAP		ENSG00000101966			Apoptosis
		BCL2		ENSG00000171791			Apoptosis
		MCL1		ENSG00000143384			Apoptosis
		TNF		ENSG00000232810			Apoptosis; Cholestasis; Immunotoxicity
		ICAM1		ENSG00000090339			Cholestasis
		MAOA		ENSG00000189221			Cytochrome P450s & Phase I Drug Metabolism
		DDIT3		ENSG00000175197			DNA Damage & Repair
		CDKN1A		ENSG00000124762			DNA Damage & Repair
		XBP1		ENSG00000100219			Endoplasmic Reticulum Stress & Unfolded Protein Response
		CPT2		ENSG00000157184			Fatty Acid Metabolism
		ECHS1		ENSG00000127884			Fatty Acid Metabolism
		HSF2		ENSG00000025156			Heat Shock Response
		IL1A		ENSG00000115008			Immunotoxicity
		PTGS2		ENSG00000073756			Immunotoxicity
		UCP2		ENSG00000175567			Mitochondrial Energy Metabolism
		ACLY		ENSG00000131473			Mitochondrial Energy Metabolism
		BMF		ENSG00000104081			Necrosis
		HSPBAP1		ENSG00000169087			Necrosis
		GALNT5		ENSG00000136542			Necrosis
		S100A7A		ENSG00000184330			Necrosis
		GPX3		ENSG00000211445			Oxidative Stress & Antioxidant Response
		PPP1R15B		ENSG00000158615			Oxidative Stress & Antioxidant Response
		NQO1		ENSG00000181019			Oxidative Stress & Antioxidant Response
		MANBA		ENSG00000109323			Phospholipidosis
		S100A8		ENSG00000143546			Phospholipidosis
		SLC2A3		ENSG00000059804			Phospholipidosis
		PNPLA3		ENSG00000100344			Steatosis
		CD36		ENSG00000135218			Steatosis
		LY6D		ENSG00000167656			Steatosis
		LPL		ENSG00000175445			Steatosis
		ALDH2		ENSG00000111275			Steatosis
Samples	Number of genes	Gene name		Ensembl ID			Biological pathway
Unique: Exposed	22	FMO5		ENSG00000131781			Cytochrome P450s & Phase I Drug Metabolism
		CYP1A1		ENSG00000140465			Cytochrome P450s & Phase I Drug Metabolism; Immunotoxicity
		CHEK2		ENSG00000183765			DNA Damage & Repair
		MDM2		ENSG00000135679			DNA Damage & Repair
		ATF4		ENSG00000128272			Endoplasmic Reticulum Stress & Unfolded Protein Response
		VCP		ENSG00000165280			Endoplasmic Reticulum Stress & Unfolded Protein Response
		HSPB1		ENSG00000106211			Heat Shock Response
		CD4		ENSG00000010610			Immunotoxicity
		IL6		ENSG00000136244			Immunotoxicity
		COX6B1		ENSG00000126267			Mitochondrial Energy Metabolism
		SDHC		ENSG00000143252			Mitochondrial Energy Metabolism
		GPX2		ENSG00000176153			Oxidative Stress & Antioxidant Response
		ALDH1A1		ENSG00000165092			Phospholipidosis
		POR		ENSG00000127948			Phospholipidosis
		SREBF1		ENSG00000072310			Steatosis
		LMNA		ENSG00000160789			Steatosis
		FASN		ENSG00000169710			Steatosis
		ENO1		ENSG00000074800			Steatosis
		ACACA		ENSG00000278540			Steatosis
		MAPK8		ENSG00000107643			Steatosis
		SCD		ENSG00000099194			Steatosis
		MTTP		ENSG00000138823			Steatosis
Samples	Number of genes	Gene name		Ensembl ID			Biological pathway
Unique: Controls	18	TNFRSF10B		ENSG00000120889			Apoptosis
		TNFRSF10A		ENSG00000104689			Apoptosis
		APOE		ENSG00000130203			Cholestasis
		NUP210		ENSG00000132182			Cholestasis
		MAOB		ENSG00000069535			Cytochrome P450s & Phase I Drug Metabolism
		FBXO6		ENSG00000116663			Endoplasmic Reticulum Stress & Unfolded Protein Response
		ACADSB		ENSG00000196177			Fatty Acid Metabolism
		ACAD9		ENSG00000177646			Fatty Acid Metabolism
		ACADM		ENSG00000117054			Fatty Acid Metabolism
		HSPA1L		ENSG00000204390			Heat Shock Response
		DNAJC3		ENSG00000102580			Heat Shock Response
		MKI67		ENSG00000148773			Immunotoxicity
		IDH1		ENSG00000138413			Mitochondrial Energy Metabolism
		CYLD		ENSG00000083799			Necrosis
		DEFB1		ENSG00000164825			Necrosis
		TXNIP		ENSG00000265972			Oxidative Stress & Antioxidant Response
		MSMO1		ENSG00000052802			Phospholipidosis
		PPARA		ENSG00000186951			Steatosis
