# Supplementary material for: The Biological Effects of Complete Gasoline Engine Emissions Exposure in a 3D Human Airway Model (MucilAirTM) and in Human Bronchial Epithelial Cells (BEAS-2B)
Source: Int J Mol Sci. 2019 Nov 14;20(22):5710. doi: 10.3390/ijms20225710 (PMC6888625; doi:10.3390/ijms20225710)
Supplement: Supplementary file 1 [file ijms-20-05710-s001.zip › Supplementary File 2.xlsx]

## Sheet: 3D vs. BEAS Exp. T1
Gene name	Ensembl ID	Biological pathway	Log2 FC	Adj. p-value
CHEK1	ENSG00000149554	DNA Damage & Repair	-3.74645	9.18696e-57
FMO5	ENSG00000131781	Cytochrome P450s & Phase I Drug Metabolism	4.59441	1.15706e-53
TNFSF10	ENSG00000121858	Apoptosis	5.32374	2.40943e-50
DUOX1	ENSG00000137857	Oxidative Stress & Antioxidant Response	5.29936	1.53223e-38
ERN2	ENSG00000134398	Endoplasmic Reticulum Stress & Unfolded Protein Response	9.46917	1.02449e-37
MKI67	ENSG00000148773	Immunotoxicity	-5.55282	3.20662e-36
MDH1B	ENSG00000138400	Mitochondrial Energy Metabolism	6.43027	2.21871e-30
DNM1	ENSG00000106976	Steatosis	-5.19096	1.10228e-29
GSTA3	ENSG00000174156	Immunotoxicity	7.06719	2.66493e-28
UCP2	ENSG00000175567	Mitochondrial Energy Metabolism	3.81686	1.27865e-27
GPX2	ENSG00000176153	Oxidative Stress & Antioxidant Response	5.38767	2.76206e-27
PTGS2	ENSG00000073756	Immunotoxicity	4.04562	9.10133e-27
PARP2	ENSG00000129484	Necrosis	-1.69416	2.19184e-26
CD4	ENSG00000010610	Immunotoxicity	6.84115	2.54732e-26
SLC51A	ENSG00000163959	Cholestasis	7.10843	5.88222e-26
NUDT1	ENSG00000106268	Oxidative Stress & Antioxidant Response	-2.86812	5.88222e-26
XBP1	ENSG00000100219	Endoplasmic Reticulum Stress & Unfolded Protein Response	2.59658	1.9298e-25
LYZ	ENSG00000090382	Immunotoxicity	7.19191	5.15063e-24
CYP7B1	ENSG00000172817	Steatosis	3.97101	9.21324e-24
FMO2	ENSG00000094963	Cytochrome P450s & Phase I Drug Metabolism	5.4819	1.2551e-23
MDM2	ENSG00000135679	DNA Damage & Repair	1.54578	3.81339e-23
IDH3B	ENSG00000101365	Mitochondrial Energy Metabolism	-1.99387	4.40373e-23
SLC51B	ENSG00000186198	Cholestasis	6.85423	5.85397e-23
LPL	ENSG00000175445	Steatosis	-10.1789	1.44918e-21
FMO4	ENSG00000076258	Cytochrome P450s & Phase I Drug Metabolism	2.93756	1.03056e-20
CYP2B6	ENSG00000197408	Cytochrome P450s & Phase I Drug Metabolism	7.40719	1.01483e-19
BRCA1	ENSG00000012048	DNA Damage & Repair	-2.86699	1.37477e-19
CHEK2	ENSG00000183765	DNA Damage & Repair	-2.4069	1.57952e-19
PNPLA3	ENSG00000100344	Steatosis	-3.02961	2.42576e-19
BRCA2	ENSG00000139618	DNA Damage & Repair	-3.40429	3.39577e-19
BIRC3	ENSG00000023445	Apoptosis	3.33187	5.95503e-19
SCD	ENSG00000099194	Steatosis	-1.96781	1.28454e-18
ACO1	ENSG00000122729	Mitochondrial Energy Metabolism	-1.8924	3.70876e-18
ACADSB	ENSG00000196177	Fatty Acid Metabolism	1.32128	3.94834e-18
CAT	ENSG00000121691	Oxidative Stress & Antioxidant Response	1.54366	1.10973e-17
FBXO6	ENSG00000116663	Endoplasmic Reticulum Stress & Unfolded Protein Response	2.32029	2.05451e-17
FMO3	ENSG00000007933	Cytochrome P450s & Phase I Drug Metabolism	5.81613	2.73815e-17
ACOT7	ENSG00000097021	Fatty Acid Metabolism	-2.52172	3.37801e-17
RAD51	ENSG00000051180	DNA Damage & Repair	-5.08177	9.92159e-17
CFLAR	ENSG00000003402	Apoptosis	2.22636	1.35498e-16
ALDH1A1	ENSG00000165092	Phospholipidosis	7.2281	1.67845e-16
HLA-DRB1	ENSG00000196126	Cholestasis	8.60311	7.13027e-16
DUOX2	ENSG00000140279	Oxidative Stress & Antioxidant Response	8.48811	1.41914e-15
PRKDC	ENSG00000253729	Oxidative Stress & Antioxidant Response	-1.82605	5.02293e-15
ACLY	ENSG00000131473	Mitochondrial Energy Metabolism	-1.67292	6.37505e-15
ACAT2	ENSG00000120437	Fatty Acid Metabolism	-1.93971	7.85096e-15
EPHX1	ENSG00000143819	Phospholipidosis	2.30425	1.35224e-13
TNFAIP8L1	ENSG00000185361	Necrosis	3.56177	6.54023e-13
POR	ENSG00000127948	Phospholipidosis	1.7347	7.99771e-13
DNAJC6	ENSG00000116675	Heat Shock Response	-1.69608	2.00437e-12
CYP2E1	ENSG00000130649	Cytochrome P450s & Phase I Drug Metabolism	4.51371	4.38002e-12
AQP4	ENSG00000171885	Steatosis	7.11138	5.50843e-12
UGT2A1	ENSG00000173610	Phospholipidosis	7.11021	9.93724e-12
TXNIP	ENSG00000265972	Oxidative Stress & Antioxidant Response	1.7959	1.09984e-11
LIG4	ENSG00000174405	DNA Damage & Repair	1.28584	6.75574e-11
DEFB1	ENSG00000164825	Necrosis	4.29501	1.22508e-10
TAGLN	ENSG00000149591	Phospholipidosis	4.23979	1.33223e-10
LY6D	ENSG00000167656	Steatosis	4.37325	2.3932e-10
C3	ENSG00000125730	Immunotoxicity	2.21062	4.86053e-10
XRCC5	ENSG00000079246	DNA Damage & Repair	-1.1366	7.35503e-10
DNAJC3	ENSG00000102580	Heat Shock Response	1.2647	9.24895e-10
SDHB	ENSG00000117118	Mitochondrial Energy Metabolism	-0.972883	2.0737e-09
APEX1	ENSG00000100823	DNA Damage & Repair	-1.15605	2.55563e-09
AASS	ENSG00000008311	Oxidative Stress & Antioxidant Response	-2.2049	2.65439e-09
CASP7	ENSG00000165806	Apoptosis	1.97184	3.13279e-09
DLST	ENSG00000119689	Mitochondrial Energy Metabolism	-1.32691	9.88462e-09
RAB25	ENSG00000132698	Necrosis	2.21459	1.04552e-08
HSPA4	ENSG00000170606	Heat Shock Response	-1.3991	1.5021e-08
ABCC3	ENSG00000108846	Cholestasis	-1.91611	1.58234e-08
ALDH2	ENSG00000111275	Steatosis	1.74065	1.96942e-08
PCNA	ENSG00000132646	DNA Damage & Repair	-2.9966	2.25309e-08
HSPB8	ENSG00000152137	Heat Shock Response	4.85721	2.39243e-08
S100A8	ENSG00000143546	Phospholipidosis	3.61381	2.91362e-08
ATP8B1	ENSG00000081923	Cholestasis	0.745931	2.92393e-08
PVR	ENSG00000073008	Necrosis	-1.78329	3.10949e-08
CES2	ENSG00000172831	Phospholipidosis	1.74764	3.10949e-08
CRYAB	ENSG00000109846	Heat Shock Response	2.49044	4.08841e-08
FH	ENSG00000091483	Mitochondrial Energy Metabolism	-0.841602	4.29976e-08
SLC2A3	ENSG00000059804	Phospholipidosis	-3.41833	5.59413e-08
WIPI1	ENSG00000070540	Phospholipidosis	0.890646	9.31988e-08
TGFB1	ENSG00000105329	Cholestasis	-1.59662	1.05129e-07
ACADL	ENSG00000115361	Fatty Acid Metabolism	3.13451	3.33712e-07
NQO1	ENSG00000181019	Oxidative Stress & Antioxidant Response	1.11929	3.43921e-07
CASP9	ENSG00000132906	Apoptosis	1.63759	5.77339e-07
UGT1A1	ENSG00000241635	Phospholipidosis	4.5999	9.3986e-07
UBXN4	ENSG00000144224	Endoplasmic Reticulum Stress & Unfolded Protein Response	0.732304	1.16016e-06
CD36	ENSG00000135218	Steatosis	5.43071	1.95622e-06
CYC1	ENSG00000179091	Mitochondrial Energy Metabolism	-1.66828	2.52017e-06
TFF3	ENSG00000160180	Steatosis	7.0884	3.85692e-06
FASN	ENSG00000169710	Steatosis	-1.8814	4.21068e-06
BMF	ENSG00000104081	Necrosis	1.39085	4.21068e-06
CDKN1A	ENSG00000124762	DNA Damage & Repair	1.57356	4.76313e-06
HSPH1	ENSG00000120694	Heat Shock Response	0.860313	5.20398e-06
ACOX3	ENSG00000087008	Fatty Acid Metabolism	1.82448	6.27887e-06
ENO1	ENSG00000074800	Steatosis	-1.85745	1.15497e-05
GPD1	ENSG00000167588	Steatosis	4.64077	1.22789e-05
TNF	ENSG00000232810	Apoptosis; Cholestasis; Immunotoxicity	3.22262	1.34979e-05
NUP210	ENSG00000132182	Cholestasis	-1.77276	2.86734e-05
NUDT15	ENSG00000136159	Oxidative Stress & Antioxidant Response	-1.00627	3.3271e-05
GCDH	ENSG00000105607	Fatty Acid Metabolism	-1.1852	3.73092e-05
COMMD4	ENSG00000140365	Necrosis	-1.53831	5.38436e-05
SYCP2	ENSG00000196074	Necrosis	1.92702	7.4729e-05
GALNT5	ENSG00000136542	Necrosis	1.44941	9.28336e-05
MAPK8	ENSG00000107643	Steatosis	0.629809	0.000156455
MTTP	ENSG00000138823	Steatosis	2.8429	0.000175128
EDEM3	ENSG00000116406	Endoplasmic Reticulum Stress & Unfolded Protein Response	0.672089	0.000175128
ACAD9	ENSG00000177646	Fatty Acid Metabolism	-0.90553	0.000209164
GADD45A	ENSG00000116717	Apoptosis	1.05708	0.000224992
MBTPS1	ENSG00000140943	Endoplasmic Reticulum Stress & Unfolded Protein Response	0.815246	0.000243718
ADK	ENSG00000156110	Steatosis	-1.4402	0.000243718
ASAH1	ENSG00000104763	Phospholipidosis	1.90845	0.000315173
NFKB1	ENSG00000109320	Immunotoxicity	0.838663	0.000327482
UGT2B4	ENSG00000156096	Phospholipidosis	7.16691	0.000393552
SUCLG1	ENSG00000163541	Mitochondrial Energy Metabolism	-0.612482	0.000668053
PRDX6	ENSG00000117592	Oxidative Stress & Antioxidant Response	-0.944568	0.000695631
HSPA1L	ENSG00000204390	Heat Shock Response	1.45055	0.000752177
TP53	ENSG00000141510	Apoptosis; DNA Damage & Repair	-0.951379	0.000879374
PARP1	ENSG00000143799	DNA Damage & Repair	-1.33265	0.00105135
BAX	ENSG00000087088	Apoptosis; Endoplasmic Reticulum Stress & Unfolded Protein Response	-1.32165	0.00109106
IDH2	ENSG00000182054	Mitochondrial Energy Metabolism	1.05806	0.00111876
ACACA	ENSG00000278540	Steatosis	-0.71109	0.00121685
CYLD	ENSG00000083799	Necrosis	0.637954	0.00125073
LMNA	ENSG00000160789	Steatosis	-1.24863	0.00127743
HSPD1	ENSG00000144381	Heat Shock Response	-1.36945	0.00149847
CD19	ENSG00000177455	Immunotoxicity	6.41039	0.00157422
ACAA2	ENSG00000167315	Fatty Acid Metabolism	-1.73882	0.00215378
PPP1R15B	ENSG00000158615	Oxidative Stress & Antioxidant Response	0.65439	0.00264445
MSH2	ENSG00000095002	DNA Damage & Repair	-1.46512	0.00313213
EIF5B	ENSG00000158417	Necrosis	-0.74305	0.00349998
ATM	ENSG00000149311	DNA Damage & Repair	-0.678894	0.00355172
ATR	ENSG00000175054	DNA Damage & Repair	0.838952	0.00365045
EIF2AK3	ENSG00000172071	Endoplasmic Reticulum Stress & Unfolded Protein Response	0.878316	0.00430064
HAAO	ENSG00000162882	Steatosis	2.85526	0.00448638
IDH1	ENSG00000138413	Mitochondrial Energy Metabolism; Oxidative Stress & Antioxidant Response	0.739883	0.00658447
CS	ENSG00000062485	Mitochondrial Energy Metabolism	-0.900801	0.00658447
RDX	ENSG00000137710	Cholestasis	-0.780446	0.00702916
NPLOC4	ENSG00000182446	Endoplasmic Reticulum Stress & Unfolded Protein Response	-0.8368	0.00702916
SUCLG2	ENSG00000172340	Mitochondrial Energy Metabolism	-0.562021	0.00758712
NR0B2	ENSG00000131910	Phospholipidosis	5.15785	0.00846257
GSTM4	ENSG00000168765	Phospholipidosis	-0.622805	0.00911193
APAF1	ENSG00000120868	Apoptosis	-0.543323	0.0096561
HSF2	ENSG00000025156	Heat Shock Response	0.471125	0.0102009
BDH2	ENSG00000164039	Fatty Acid Metabolism	1.26463	0.0102649
HSP90AB1	ENSG00000096384	Heat Shock Response	-0.76984	0.0111479
MCL1	ENSG00000143384	Apoptosis	-0.615417	0.0129535
UCP3	ENSG00000175564	Mitochondrial Energy Metabolism; Oxidative Stress & Antioxidant Response	2.43005	0.0135576
METAP2	ENSG00000111142	Immunotoxicity	-0.947303	0.014566
MGMT	ENSG00000170430	DNA Damage & Repair	1.83695	0.0165111
GRB2	ENSG00000177885	Necrosis	-0.773498	0.0165111
ACOX1	ENSG00000161533	Fatty Acid Metabolism	0.543365	0.0193631
ATP6V1G2	ENSG00000213760	Necrosis	-3.37367	0.0200367
CD40	ENSG00000101017	Apoptosis	0.550928	0.0210007
FAS	ENSG00000026103	Apoptosis; Steatosis; Immunotoxicity	0.655854	0.0233727
GPX3	ENSG00000211445	Oxidative Stress & Antioxidant Response	-0.407509	0.0266292
LSS	ENSG00000160285	Phospholipidosis	-1.04467	0.0273405
AKT1	ENSG00000142208	Apoptosis	-0.633931	0.0280307
ACADS	ENSG00000122971	Fatty Acid Metabolism	0.683305	0.0282477
FOXI1	ENSG00000168269	Necrosis	4.77039	0.0282477
CTSB	ENSG00000164733	Oxidative Stress & Antioxidant Response	0.54699	0.0345205
TXNL4B	ENSG00000140830	Necrosis	-0.643653	0.0366391
IL6	ENSG00000136244	Cholestasis; Immunotoxicity	-1.31548	0.0370001
HERPUD1	ENSG00000051108	Endoplasmic Reticulum Stress & Unfolded Protein Response	1.05128	0.0384124
GPX4	ENSG00000167468	Oxidative Stress & Antioxidant Response	0.663264	0.0411495
BAK1	ENSG00000030110	Apoptosis	-1.08197	0.0443954

## Sheet: 3D vs. BEAS Con. T1
Gene name	Ensembl ID	Biological pathway	Log2 FC	Adj. p-value
CHEK1	ENSG00000149554	DNA Damage & Repair	-4.00002	3.56129e-65
FMO5	ENSG00000131781	Cytochrome P450s & Phase I Drug Metabolism	5.00936	1.47662e-60
TNFSF10	ENSG00000121858	Apoptosis	5.22323	2.51367e-48
GPX2	ENSG00000176153	Oxidative Stress & Antioxidant Response	6.78411	2.73827e-42
DUOX1	ENSG00000137857	Oxidative Stress & Antioxidant Response	5.5499	2.73827e-42
MKI67	ENSG00000148773	Immunotoxicity	-5.66323	9.26756e-38
PTGS2	ENSG00000073756	Immunotoxicity	4.77105	1.40085e-36
ALDH1A1	ENSG00000165092	Phospholipidosis	11.0121	5.54684e-36
DNM1	ENSG00000106976	Steatosis	-5.74796	1.59049e-35
PARP2	ENSG00000129484	Necrosis	-1.91726	1.19819e-33
MDH1B	ENSG00000138400	Mitochondrial Energy Metabolism	6.57959	1.14743e-31
UCP2	ENSG00000175567	Mitochondrial Energy Metabolism	4.08412	1.31449e-31
BRCA1	ENSG00000012048	DNA Damage & Repair	-3.55746	1.57717e-29
CD4	ENSG00000010610	Immunotoxicity	7.91673	1.92448e-29
BRCA2	ENSG00000139618	DNA Damage & Repair	-4.20348	1.50979e-28
SLC51B	ENSG00000186198	Cholestasis	8.6975	9.45148e-28
NUDT1	ENSG00000106268	Oxidative Stress & Antioxidant Response	-2.93255	3.31384e-27
XBP1	ENSG00000100219	Endoplasmic Reticulum Stress & Unfolded Protein Response	2.65511	1.32171e-26
ERN2	ENSG00000134398	Endoplasmic Reticulum Stress & Unfolded Protein Response	10.3244	6.69402e-25
HLA-DRB1	ENSG00000196126	Cholestasis	11.0413	2.01857e-24
IDH3B	ENSG00000101365	Mitochondrial Energy Metabolism	-1.99119	5.07795e-23
SLC51A	ENSG00000163959	Cholestasis	10.0476	1.76526e-21
LY6D	ENSG00000167656	Steatosis	6.4389	6.23441e-21
CHEK2	ENSG00000183765	DNA Damage & Repair	-2.46637	1.60783e-20
FMO3	ENSG00000007933	Cytochrome P450s & Phase I Drug Metabolism	6.34532	6.72331e-20
LPL	ENSG00000175445	Steatosis	-11.6203	1.18586e-19
CFLAR	ENSG00000003402	Apoptosis	2.42291	2.37514e-19
CAT	ENSG00000121691	Oxidative Stress & Antioxidant Response	1.61667	3.15224e-19
CYP7B1	ENSG00000172817	Steatosis	3.53022	3.50886e-19
CYP2B6	ENSG00000197408	Cytochrome P450s & Phase I Drug Metabolism	12.5917	5.11738e-19
DEFB1	ENSG00000164825	Necrosis	5.81833	1.16728e-18
GSTA3	ENSG00000174156	Immunotoxicity	11.2378	1.92353e-18
ACOT7	ENSG00000097021	Fatty Acid Metabolism	-2.56392	1.05423e-17
ACO1	ENSG00000122729	Mitochondrial Energy Metabolism	-1.85784	1.42887e-17
FMO4	ENSG00000076258	Cytochrome P450s & Phase I Drug Metabolism	2.67742	3.77695e-17
ACLY	ENSG00000131473	Mitochondrial Energy Metabolism	-1.7811	9.92328e-17
DUOX2	ENSG00000140279	Oxidative Stress & Antioxidant Response	9.43234	1.24334e-16
UGT2A1	ENSG00000173610	Phospholipidosis	12.5765	2.39224e-16
FMO2	ENSG00000094963	Cytochrome P450s & Phase I Drug Metabolism	4.45855	5.1773e-16
PNPLA3	ENSG00000100344	Steatosis	-2.7138	5.58869e-16
LYZ	ENSG00000090382	Immunotoxicity	10.9912	9.57642e-16
ACAT2	ENSG00000120437	Fatty Acid Metabolism	-2.00282	9.86677e-16
CYP2E1	ENSG00000130649	Cytochrome P450s & Phase I Drug Metabolism	5.62577	1.06369e-15
PRKDC	ENSG00000253729	Oxidative Stress & Antioxidant Response	-1.83953	2.96727e-15
S100A8	ENSG00000143546	Phospholipidosis	5.06714	2.96727e-15
EPHX1	ENSG00000143819	Phospholipidosis	2.44711	3.10782e-15
MDM2	ENSG00000135679	DNA Damage & Repair	1.20444	1.49441e-14
TXNIP	ENSG00000265972	Oxidative Stress & Antioxidant Response	1.99708	3.18461e-14
POR	ENSG00000127948	Phospholipidosis	1.8306	3.44925e-14
AQP4	ENSG00000171885	Steatosis	11.3379	4.44582e-14
RAD51	ENSG00000051180	DNA Damage & Repair	-4.52321	1.04497e-13
LIG4	ENSG00000174405	DNA Damage & Repair	1.42863	3.08583e-13
FBXO6	ENSG00000116663	Endoplasmic Reticulum Stress & Unfolded Protein Response	1.99007	4.45539e-13
SCD	ENSG00000099194	Steatosis	-1.61968	5.11053e-13
CRYAB	ENSG00000109846	Heat Shock Response	3.18438	1.61949e-12
HSPB8	ENSG00000152137	Heat Shock Response	6.28082	3.70124e-12
BIRC3	ENSG00000023445	Apoptosis	2.61801	3.70689e-12
ACADSB	ENSG00000196177	Fatty Acid Metabolism	1.05402	5.37809e-12
FH	ENSG00000091483	Mitochondrial Energy Metabolism	-1.02926	1.37038e-11
DNAJC6	ENSG00000116675	Heat Shock Response	-1.61783	1.7554e-11
CD36	ENSG00000135218	Steatosis	7.46615	1.8553e-11
BMF	ENSG00000104081	Necrosis	1.98115	2.4415e-11
GALNT5	ENSG00000136542	Necrosis	2.32981	9.83771e-11
TNF	ENSG00000232810	Apoptosis; Cholestasis; Immunotoxicity	4.64251	2.36537e-10
APEX1	ENSG00000100823	DNA Damage & Repair	-1.21623	2.97825e-10
SDHB	ENSG00000117118	Mitochondrial Energy Metabolism	-1.00942	4.21414e-10
DNAJC3	ENSG00000102580	Heat Shock Response	1.27499	6.10441e-10
TNFAIP8L1	ENSG00000185361	Necrosis	3.06975	6.82645e-10
ALDH2	ENSG00000111275	Steatosis	1.88127	1.01864e-09
PCNA	ENSG00000132646	DNA Damage & Repair	-3.1659	2.9693e-09
CDKN1A	ENSG00000124762	DNA Damage & Repair	1.98299	5.18595e-09
RAB25	ENSG00000132698	Necrosis	2.24771	5.57777e-09
UGT1A1	ENSG00000241635	Phospholipidosis	8.60613	6.69047e-09
XRCC5	ENSG00000079246	DNA Damage & Repair	-1.05234	1.20874e-08
ATP8B1	ENSG00000081923	Cholestasis	0.757405	1.80261e-08
ACADL	ENSG00000115361	Fatty Acid Metabolism	3.44548	2.31533e-08
ACOX3	ENSG00000087008	Fatty Acid Metabolism	2.20864	3.59532e-08
HSPA4	ENSG00000170606	Heat Shock Response	-1.35355	4.13796e-08
TAGLN	ENSG00000149591	Phospholipidosis	3.58831	5.20842e-08
C3	ENSG00000125730	Immunotoxicity	1.92965	6.11882e-08
WIPI1	ENSG00000070540	Phospholipidosis	0.869225	1.99423e-07
SLC2A3	ENSG00000059804	Phospholipidosis	-3.19761	2.85039e-07
DLST	ENSG00000119689	Mitochondrial Energy Metabolism	-1.17694	4.04342e-07
NUDT15	ENSG00000136159	Oxidative Stress & Antioxidant Response	-1.20419	4.89019e-07
GADD45A	ENSG00000116717	Apoptosis	1.39086	7.14835e-07
CES2	ENSG00000172831	Phospholipidosis	1.57425	7.18776e-07
ABCC3	ENSG00000108846	Cholestasis	-1.65511	1.15701e-06
TFF3	ENSG00000160180	Steatosis	7.33691	1.49541e-06
ATM	ENSG00000149311	DNA Damage & Repair	-1.06794	1.87635e-06
NUP210	ENSG00000132182	Cholestasis	-1.98628	2.20409e-06
CASP9	ENSG00000132906	Apoptosis	1.55847	2.20409e-06
NFKB1	ENSG00000109320	Immunotoxicity	1.06972	3.07499e-06
CYLD	ENSG00000083799	Necrosis	0.893627	3.44115e-06
PVR	ENSG00000073008	Necrosis	-1.50623	3.50628e-06
CASP7	ENSG00000165806	Apoptosis	1.55802	3.53607e-06
ACAD9	ENSG00000177646	Fatty Acid Metabolism	-1.10239	4.26622e-06
TP53	ENSG00000141510	Apoptosis; DNA Damage & Repair	-1.27324	4.88864e-06
CYC1	ENSG00000179091	Mitochondrial Energy Metabolism	-1.58215	8.20706e-06
EIF2AK3	ENSG00000172071	Endoplasmic Reticulum Stress & Unfolded Protein Response	1.31189	9.5953e-06
CYP2C9	ENSG00000138109	Cytochrome P450s & Phase I Drug Metabolism	4.2784	1.56617e-05
ENO1	ENSG00000074800	Steatosis	-1.80355	2.06958e-05
SYCP2	ENSG00000196074	Necrosis	2.02287	3.23067e-05
COMMD4	ENSG00000140365	Necrosis	-1.56253	3.86059e-05
SUCLG1	ENSG00000163541	Mitochondrial Energy Metabolism	-0.721745	4.5128e-05
HSPA5	ENSG00000044574	Heat Shock Response	-0.719577	5.02411e-05
AASS	ENSG00000008311	Oxidative Stress & Antioxidant Response	-1.50925	5.94112e-05
MBTPS1	ENSG00000140943	Endoplasmic Reticulum Stress & Unfolded Protein Response	0.88481	5.94112e-05
FASN	ENSG00000169710	Steatosis	-1.62601	8.04082e-05
ASAH1	ENSG00000104763	Phospholipidosis	2.05206	9.31775e-05
KHK	ENSG00000138030	Steatosis	-7.88943	0.000108994
UBXN4	ENSG00000144224	Endoplasmic Reticulum Stress & Unfolded Protein Response	0.579013	0.000151599
NQO1	ENSG00000181019	Oxidative Stress & Antioxidant Response	0.843143	0.000161427
HSPA2	ENSG00000126803	Heat Shock Response	1.64799	0.000190915
HSPH1	ENSG00000120694	Heat Shock Response	0.706995	0.000218161
IDH1	ENSG00000138413	Mitochondrial Energy Metabolism; Oxidative Stress & Antioxidant Response	0.951649	0.000327788
PARP1	ENSG00000143799	DNA Damage & Repair	-1.43961	0.000347752
IDH2	ENSG00000182054	Mitochondrial Energy Metabolism	1.13387	0.000430652
MTTP	ENSG00000138823	Steatosis	2.65522	0.000522916
HSPD1	ENSG00000144381	Heat Shock Response	-1.47177	0.000583931
PRDX6	ENSG00000117592	Oxidative Stress & Antioxidant Response	-0.942166	0.000690443
GCDH	ENSG00000105607	Fatty Acid Metabolism	-0.986748	0.00069405
MSH2	ENSG00000095002	DNA Damage & Repair	-1.61051	0.00101767
TXNL4B	ENSG00000140830	Necrosis	-0.965589	0.00102428
HSPA9	ENSG00000113013	Heat Shock Response	-1.24559	0.00108647
UGT2B4	ENSG00000156096	Phospholipidosis	6.60149	0.00115121
ADK	ENSG00000156110	Steatosis	-1.28414	0.00115121
HSP90AB1	ENSG00000096384	Heat Shock Response	-0.946906	0.00139486
TPO	ENSG00000115705	Oxidative Stress & Antioxidant Response	7.20587	0.00202561
EDEM3	ENSG00000116406	Endoplasmic Reticulum Stress & Unfolded Protein Response	0.555653	0.00220398
BAX	ENSG00000087088	Apoptosis; Endoplasmic Reticulum Stress & Unfolded Protein Response	-1.22456	0.00259241
CYP1A1	ENSG00000140465	Cytochrome P450s & Phase I Drug Metabolism; Immunotoxicity	2.07974	0.00261659
PPP1R15B	ENSG00000158615	Oxidative Stress & Antioxidant Response	0.65235	0.00264014
RDX	ENSG00000137710	Cholestasis	-0.851276	0.00288079
CS	ENSG00000062485	Mitochondrial Energy Metabolism	-0.965674	0.00319655
CD19	ENSG00000177455	Immunotoxicity	6.00121	0.00334461
ACAA1	ENSG00000060971	Fatty Acid Metabolism	1.16805	0.00340963
ACACA	ENSG00000278540	Steatosis	-0.645469	0.00343237
DDIT3	ENSG00000175197	Endoplasmic Reticulum Stress & Unfolded Protein Response; DNA Damage & Repair	0.903462	0.00532182
CTSB	ENSG00000164733	Oxidative Stress & Antioxidant Response	0.697396	0.0054309
TGFB1	ENSG00000105329	Endoplasmic Reticulum Stress & Unfolded Protein Response; DNA Damage & Repair	-0.870865	0.00548103
GSTM4	ENSG00000168765	Phospholipidosis	-0.655012	0.0054916
GPD1	ENSG00000167588	Steatosis	2.86154	0.00593722
UCP3	ENSG00000175564	Mitochondrial Energy Metabolism; Oxidative Stress & Antioxidant Response	2.6612	0.00638196
NR0B2	ENSG00000131910	Phospholipidosis	5.25651	0.0064314
HAAO	ENSG00000162882	Steatosis	2.69521	0.00724226
EIF5B	ENSG00000158417	Necrosis	-0.656016	0.0105959
LMNA	ENSG00000160789	Steatosis	-1.00712	0.0107873
FOXI1	ENSG00000168269	Necrosis	5.37097	0.0114649
HOXA3	ENSG00000105997	Necrosis	-2.02037	0.0125741
ACAT1	ENSG00000075239	Fatty Acid Metabolism	-0.548162	0.012978
BDH2	ENSG00000164039	Fatty Acid Metabolism	1.21754	0.0134647
ACADS	ENSG00000122971	Fatty Acid Metabolism	0.765487	0.0135058
HSPA1B	ENSG00000204388	Heat Shock Response	0.866302	0.0138477
SEC62	ENSG00000008952	Endoplasmic Reticulum Stress & Unfolded Protein Response	0.519897	0.0164093
MGMT	ENSG00000170430	DNA Damage & Repair	1.83335	0.0167811
DNAJB1	ENSG00000132002	Heat Shock Response	0.586386	0.0168211
MAPK8	ENSG00000107643	Steatosis	0.405739	0.0185247
HERPUD1	ENSG00000051108	Endoplasmic Reticulum Stress & Unfolded Protein Response	1.13526	0.0234741
GRB2	ENSG00000177885	Necrosis	-0.731944	0.0234998
UBE2G2	ENSG00000184787	Endoplasmic Reticulum Stress & Unfolded Protein Response	-0.699913	0.0235374
DPYSL4	ENSG00000151640	Necrosis	3.97739	0.0236234
ERCC2	ENSG00000104884	DNA Damage & Repair	-1.72231	0.0236234
HSPA1L	ENSG00000204390	Heat Shock Response	0.987857	0.0255926
CROT	ENSG00000005469	Fatty Acid Metabolism	0.936217	0.0261484
CD86	ENSG00000114013	Immunotoxicity	2.49841	0.0284353
ACOX2	ENSG00000168306	Fatty Acid Metabolism	1.42668	0.029151
CASP3	ENSG00000164305	Apoptosis; Immunotoxicity	0.743527	0.0307135
ACAA2	ENSG00000167315	Fatty Acid Metabolism	-1.24073	0.0330842
S100A7A	ENSG00000184330	Necrosis	3.86101	0.0343881
ACOX1	ENSG00000161533	Fatty Acid Metabolism	0.484144	0.0379383
DLAT	ENSG00000150768	Cholestasis	-0.320365	0.038748
NPLOC4	ENSG00000182446	Endoplasmic Reticulum Stress & Unfolded Protein Response	-0.636922	0.0448506
BCL2L11	ENSG00000153094	Apoptosis	0.915428	0.0475111
SUCLG2	ENSG00000172340	Mitochondrial Energy Metabolism	-0.424922	0.0483694

## Sheet: 3D vs. BEAS Exp. T5
Gene name	Ensembl ID	Biological pathway	Log2 FC	Adj. p-value
FMO5	ENSG00000131781	Cytochrome P450s & Phase I Drug Metabolism	6.07178	5.90902e-82
GPX2	ENSG00000176153	Oxidative Stress & Antioxidant Response	8.88825	2.6464e-68
UCP2	ENSG00000175567	Mitochondrial Energy Metabolism	5.64221	1.3001e-58
CHEK1	ENSG00000149554	DNA Damage & Repair	-3.53908	3.35027e-51
MDH1B	ENSG00000138400	Mitochondrial Energy Metabolism	7.74609	2.75634e-41
TNFSF10	ENSG00000121858	Apoptosis	4.75132	2.60094e-40
LPL	ENSG00000175445	Steatosis	-6.71204	7.839e-40
ACADSB	ENSG00000196177	Fatty Acid Metabolism	2.03222	4.20482e-39
ALDH1A1	ENSG00000165092	Phospholipidosis	11.3801	3.12938e-38
FMO3	ENSG00000007933	Cytochrome P450s & Phase I Drug Metabolism	9.29848	9.01462e-32
POR	ENSG00000127948	Phospholipidosis	2.67384	1.13545e-28
PARP2	ENSG00000129484	Necrosis	-1.72773	2.56713e-27
SLC51B	ENSG00000186198	Cholestasis	8.16427	1.23294e-25
DUOX1	ENSG00000137857	Oxidative Stress & Antioxidant Response	4.27469	1.31623e-25
BRCA2	ENSG00000139618	DNA Damage & Repair	-3.94588	6.10621e-25
SLC51A	ENSG00000163959	Cholestasis	8.13803	1.01235e-24
BRCA1	ENSG00000012048	DNA Damage & Repair	-3.20598	3.95906e-24
CHEK2	ENSG00000183765	DNA Damage & Repair	-2.68904	4.78482e-24
FMO4	ENSG00000076258	Cytochrome P450s & Phase I Drug Metabolism	3.22188	6.62753e-24
DNM1	ENSG00000106976	Steatosis	-4.73585	1.59472e-23
FMO2	ENSG00000094963	Cytochrome P450s & Phase I Drug Metabolism	5.33083	3.66391e-22
HLA-DRB1	ENSG00000196126	Cholestasis	10.2466	1.46149e-21
ERN2	ENSG00000134398	Endoplasmic Reticulum Stress & Unfolded Protein Response	12.4926	3.07397e-21
TNFAIP8L1	ENSG00000185361	Necrosis	4.53101	6.65548e-20
BMF	ENSG00000104081	Necrosis	2.70931	9.93835e-20
EPHX1	ENSG00000143819	Phospholipidosis	2.81499	1.15739e-19
LYZ	ENSG00000090382	Immunotoxicity	12.2909	2.43086e-19
CD4	ENSG00000010610	Immunotoxicity	12.1472	4.71216e-19
NQO1	ENSG00000181019	Oxidative Stress & Antioxidant Response	1.88406	2.55251e-18
MKI67	ENSG00000148773	Immunotoxicity	-3.76451	2.37843e-17
CAT	ENSG00000121691	Oxidative Stress & Antioxidant Response	1.53321	2.38265e-17
CYP2B6	ENSG00000197408	Cytochrome P450s & Phase I Drug Metabolism	11.982	2.70917e-17
DNAJC6	ENSG00000116675	Heat Shock Response	-1.9798	3.78326e-16
CASP7	ENSG00000165806	Apoptosis	2.6653	7.58208e-16
UGT2A1	ENSG00000173610	Phospholipidosis	12.1998	2.21926e-15
DUOX2	ENSG00000140279	Oxidative Stress & Antioxidant Response	8.6546	2.95396e-15
TAGLN	ENSG00000149591	Phospholipidosis	5.3999	3.28708e-15
AQP4	ENSG00000171885	Steatosis	11.8448	3.50994e-15
XBP1	ENSG00000100219	Endoplasmic Reticulum Stress & Unfolded Protein Response	1.96839	4.05731e-15
CRYAB	ENSG00000109846	Heat Shock Response	3.42294	3.14841e-14
IDH3B	ENSG00000101365	Mitochondrial Energy Metabolism	-1.53208	4.79652e-14
GSTA3	ENSG00000174156	Immunotoxicity	9.70997	5.09498e-14
ACOT7	ENSG00000097021	Fatty Acid Metabolism	-2.26275	5.09498e-14
CYP7B1	ENSG00000172817	Steatosis	2.85647	6.62466e-14
NUDT1	ENSG00000106268	Oxidative Stress & Antioxidant Response	-2.02264	1.76655e-13
ATP8B1	ENSG00000081923	Cholestasis	0.945634	2.09991e-12
CFLAR	ENSG00000003402	Apoptosis	1.88988	3.43127e-12
HSPH1	ENSG00000120694	Heat Shock Response	1.28715	4.16984e-12
NUP210	ENSG00000132182	Cholestasis	-2.84494	8.33526e-12
PTGS2	ENSG00000073756	Immunotoxicity	2.53609	1.8303e-11
RAD51	ENSG00000051180	DNA Damage & Repair	-4.04336	4.95525e-11
PRKDC	ENSG00000253729	DNA Damage & Repair	-1.52833	9.04054e-11
GALNT5	ENSG00000136542	Necrosis	2.32652	1.49568e-10
CYP2E1	ENSG00000130649	Cytochrome P450s & Phase I Drug Metabolism	5.63293	2.35581e-10
FBXO6	ENSG00000116663	Endoplasmic Reticulum Stress & Unfolded Protein Response	1.73154	4.19918e-10
PCNA	ENSG00000132646	DNA Damage & Repair	-3.30778	6.19337e-10
MTTP	ENSG00000138823	Steatosis	8.69125	9.30589e-10
DEFB1	ENSG00000164825	Necrosis	3.99018	1.28986e-09
HSPB8	ENSG00000152137	Heat Shock Response	5.10173	2.98792e-09
ACO1	ENSG00000122729	Mitochondrial Energy Metabolism	-1.31509	3.05982e-09
C3	ENSG00000125730	Immunotoxicity	2.03167	1.32516e-08
BIRC3	ENSG00000023445	Apoptosis	2.1689	1.32516e-08
UGT1A1	ENSG00000241635	Phospholipidosis	5.45059	1.66458e-08
DLST	ENSG00000119689	Mitochondrial Energy Metabolism	-1.29716	2.40265e-08
ACOX3	ENSG00000087008	Fatty Acid Metabolism	2.24333	2.80404e-08
APEX1	ENSG00000100823	DNA Damage & Repair	-1.07568	3.54568e-08
LIG4	ENSG00000174405	DNA Damage & Repair	1.08745	4.75318e-08
CASP9	ENSG00000132906	Apoptosis	1.79561	5.78921e-08
AASS	ENSG00000008311	Oxidative Stress & Antioxidant Response	-2.01175	7.84716e-08
ATR	ENSG00000175054	DNA Damage & Repair	1.488	8.51231e-08
IDH1	ENSG00000138413	Mitochondrial Energy Metabolism; Oxidative Stress & Antioxidant Response	1.37804	1.11299e-07
ACOX2	ENSG00000168306	Fatty Acid Metabolism	3.33686	1.5889e-07
CD86	ENSG00000114013	Immunotoxicity	5.77841	5.30131e-07
ABCC3	ENSG00000108846	Cholestasis	-1.69991	7.15092e-07
TP53	ENSG00000141510	Apoptosis; DNA Damage & Repair	-1.37093	9.39694e-07
ACADL	ENSG00000115361	Fatty Acid Metabolism	3.02664	1.21656e-06
ACAT2	ENSG00000120437	Fatty Acid Metabolism	-1.22581	1.73307e-06
UBXN4	ENSG00000144224	Endoplasmic Reticulum Stress & Unfolded Protein Response	0.721948	1.89168e-06
WIPI1	ENSG00000070540	Phospholipidosis	0.802786	2.03833e-06
TXNIP	ENSG00000265972	Oxidative Stress & Antioxidant Response	1.27808	2.1621e-06
GPX4	ENSG00000167468	Oxidative Stress & Antioxidant Response	1.43218	2.33205e-06
HSPA4	ENSG00000170606	Heat Shock Response	-1.11821	8.71626e-06
CYP2C9	ENSG00000138109	Cytochrome P450s & Phase I Drug Metabolism	4.53907	1.06815e-05
NUDT15	ENSG00000136159	Oxidative Stress & Antioxidant Response	-1.05381	1.49975e-05
PVR	ENSG00000073008	Necrosis	-1.42867	1.55565e-05
RAB25	ENSG00000132698	Necrosis	1.69209	1.79408e-05
GCDH	ENSG00000105607	Fatty Acid Metabolism	-1.24111	1.79408e-05
ECHS1	ENSG00000127884	Fatty Acid Metabolism	1.01873	1.99518e-05
HSPA9	ENSG00000113013	Heat Shock Response	-1.60182	2.05266e-05
ACAA2	ENSG00000167315	Fatty Acid Metabolism	-2.35872	2.14292e-05
COX6B1	ENSG00000126267	Mitochondrial Energy Metabolism	1.36774	2.90504e-05
ACLY	ENSG00000131473	Mitochondrial Energy Metabolism	-0.918653	3.57758e-05
ATM	ENSG00000149311	DNA Damage & Repair	-0.936158	4.02883e-05
EDEM3	ENSG00000116406	Endoplasmic Reticulum Stress & Unfolded Protein Response	0.731811	4.16984e-05
TFF3	ENSG00000160180	Steatosis	6.34779	4.66712e-05
IL1A	ENSG00000115008	Immunotoxicity	-2.1183	5.71598e-05
HSPA1B	ENSG00000204388	Heat Shock Response	1.3652	6.11372e-05
HSPD1	ENSG00000144381	Heat Shock Response	-1.69502	6.67419e-05
HSPA2	ENSG00000126803	Heat Shock Response	1.76865	6.74039e-05
DHCR24	ENSG00000116133	Oxidative Stress & Antioxidant Response	1.21799	8.04311e-05
GPX3	ENSG00000211445	Oxidative Stress & Antioxidant Response	0.696291	8.19512e-05
MSH2	ENSG00000095002	DNA Damage & Repair	-1.90418	8.55206e-05
SDHB	ENSG00000117118	Mitochondrial Energy Metabolism	-0.650098	9.32046e-05
ACAA1	ENSG00000060971	Fatty Acid Metabolism	1.54489	0.000101673
DNAJB1	ENSG00000132002	Heat Shock Response	0.901242	0.000146788
ALDH2	ENSG00000111275	Steatosis	1.1715	0.000235004
SCD	ENSG00000099194	Steatosis	-0.849886	0.000275268
HAAO	ENSG00000162882	Steatosis	3.71379	0.000310969
DNAJC3	ENSG00000102580	Heat Shock Response	0.75862	0.000385511
SLC2A3	ENSG00000059804	Phospholipidosis	-2.14287	0.000400276
UGT2B4	ENSG00000156096	Phospholipidosis	7.16616	0.000402123
ATF4	ENSG00000128272	Endoplasmic Reticulum Stress & Unfolded Protein Response	-1.50387	0.00052241
TNFRSF10B	ENSG00000120889	Apoptosis	-1.16645	0.000539998
CES2	ENSG00000172831	Phospholipidosis	1.10569	0.000721929
MCL1	ENSG00000143384	Apoptosis	-0.791855	0.00108411
MBTPS1	ENSG00000140943	Endoplasmic Reticulum Stress & Unfolded Protein Response	0.733342	0.00113502
PNPLA3	ENSG00000100344	Steatosis	-1.16151	0.0011361
NR0B2	ENSG00000131910	Phospholipidosis	6.15679	0.00126833
FH	ENSG00000091483	Mitochondrial Energy Metabolism	-0.515668	0.00127344
SEL1L	ENSG00000071537	Endoplasmic Reticulum Stress & Unfolded Protein Response	-1.0216	0.00186308
CYP1A1	ENSG00000140465	Cytochrome P450s & Phase I Drug Metabolism; Immunotoxicity	-2.15483	0.00186669
CTSE	ENSG00000196188	Immunotoxicity	6.19737	0.00189653
SLC10A1	ENSG00000100652	Cholestasis	4.17471	0.00196351
CD19	ENSG00000177455	Immunotoxicity	6.31293	0.00205235
FOXI1	ENSG00000168269	Necrosis	7.16065	0.00212458
ADK	ENSG00000156110	Steatosis	-1.22044	0.00219044
MDM2	ENSG00000135679	DNA Damage & Repair	0.502769	0.00238468
CS	ENSG00000062485	Mitochondrial Energy Metabolism	-0.991362	0.00246696
CYC1	ENSG00000179091	Mitochondrial Energy Metabolism	-1.10742	0.00246696
DDIT3	ENSG00000175197	Endoplasmic Reticulum Stress & Unfolded Protein Response; DNA Damage & Repair	-0.97348	0.00247056
IL1B	ENSG00000125538	Cholestasis;Immunotoxicity	-1.38378	0.00275147
LY6D	ENSG00000167656	Steatosis	2.13087	0.00297497
DNAJC5	ENSG00000101152	Heat Shock Response	0.623881	0.00367378
EHHADH	ENSG00000113790	Fatty Acid Metabolism	0.746921	0.00515096
EDEM1	ENSG00000134109	Endoplasmic Reticulum Stress & Unfolded Protein Response	-1.37022	0.00520734
IDH2	ENSG00000182054	Mitochondrial Energy Metabolism	0.91053	0.00568685
HSPA1L	ENSG00000204390	Heat Shock Response	1.16533	0.00870514
CROT	ENSG00000005469	Fatty Acid Metabolism	1.08334	0.00982406
ABCC2	ENSG00000023839	Cholestasis	-2.60121	0.00982883
ASAH1	ENSG00000104763	Phospholipidosis	1.39268	0.0109383
CPT2	ENSG00000157184	Fatty Acid Metabolism	0.401704	0.0111548
BAX	ENSG00000087088	Apoptosis	-1.04717	0.0115527
PRDX6	ENSG00000117592	Oxidative Stress & Antioxidant Response	-0.717046	0.0122431
VCP	ENSG00000165280	Endoplasmic Reticulum Stress & Unfolded Protein Response; Steatosis	0.846987	0.0129885
ESD	ENSG00000139684	Cytochrome P450s & Phase I Drug Metabolism	-1.21511	0.0135302
MGMT	ENSG00000170430	DNA Damage & Repair	1.91275	0.0135302
COX8A	ENSG00000176340	Mitochondrial Energy Metabolism	-0.926834	0.0137693
TXNL4B	ENSG00000140830	Necrosis	-0.744632	0.0137693
TGFB1	ENSG00000105329	Cholestasis	-0.782733	0.0141083
RDX	ENSG00000137710	Cholestasis	-0.707552	0.0152294
BCL2	ENSG00000171791	Apoptosis	-1.13614	0.0156817
XPC	ENSG00000154767	DNA Damage & Repair	0.790928	0.0157871
KHK	ENSG00000138030	Steatosis	-5.16327	0.0161159
PARP1	ENSG00000143799	DNA Damage & Repair	-0.999804	0.0162562
GRB2	ENSG00000177885	Necrosis	-0.765347	0.0173028
HOXA3	ENSG00000105997	Necrosis	-1.91808	0.0177773
EIF2AK3	ENSG00000172071	Endoplasmic Reticulum Stress & Unfolded Protein Response	0.734929	0.0183456
CLEC18A	ENSG00000157322	Necrosis	5.4708	0.0187302
TNFRSF10A	ENSG00000104689	Apoptosis	-0.633603	0.0207502
SDHC	ENSG00000143252	Mitochondrial Energy Metabolism	0.460535	0.0218363
IL4	ENSG00000113520	Immunotoxicity	6.00246	0.0232561
ERCC6	ENSG00000225830	DNA Damage & Repair	0.545291	0.025956
PRDX2	ENSG00000167815	Oxidative Stress & Antioxidant Response	0.63443	0.0292663
XRCC5	ENSG00000079246	DNA Damage & Repair	-0.427964	0.0310008
HSPB2	ENSG00000170276	Heat Shock Response	3.30902	0.0316655
PCCA	ENSG00000175198	Steatosis	0.542525	0.0318454
GPT	ENSG00000167701	Immunotoxicity	3.1812	0.0364951
ACOX1	ENSG00000161533	Fatty Acid Metabolism	0.487478	0.0370405

## Sheet: 3D vs. BEAS Con. T5
Gene name	Ensembl ID	Biological pathway	Log2 FC	Adj. p-value
TNFSF10	ENSG00000121858	Apoptosis	6.08726	1.2009e-64
GPX2	ENSG00000176153	Oxidative Stress & Antioxidant Response	8.47117	5.64407e-62
FMO5	ENSG00000131781	Cytochrome P450s & Phase I Drug Metabolism	5.10583	5.10645e-60
UCP2	ENSG00000175567	Mitochondrial Energy Metabolism	5.30054	1.29409e-51
ACADSB	ENSG00000196177	Fatty Acid Metabolism	2.43524	2.07618e-50
CHEK1	ENSG00000149554	DNA Damage & Repair	-3.43229	1.15272e-48
ALDH1A1	ENSG00000165092	Phospholipidosis	12.5538	8.90754e-44
PARP2	ENSG00000129484	Necrosis	-2.11827	1.61676e-40
MDH1B	ENSG00000138400	Mitochondrial Energy Metabolism	7.09942	2.17688e-35
LPL	ENSG00000175445	Steatosis	-8.14094	1.67337e-31
CHEK2	ENSG00000183765	DNA Damage & Repair	-3.03424	3.31989e-30
PTGS2	ENSG00000073756	Immunotoxicity	4.1521	1.2327e-28
BMF	ENSG00000104081	Necrosis	3.31032	3.04514e-28
DUOX1	ENSG00000137857	Oxidative Stress & Antioxidant Response	4.50022	3.19168e-28
FMO4	ENSG00000076258	Cytochrome P450s & Phase I Drug Metabolism	3.58577	3.82592e-28
DNM1	ENSG00000106976	Steatosis	-4.7984	7.68188e-25
IDH3B	ENSG00000101365	Mitochondrial Energy Metabolism	-2.06316	1.55431e-24
BRCA2	ENSG00000139618	DNA Damage & Repair	-3.87466	3.25198e-24
HLA-DRB1	ENSG00000196126	Cholestasis	11.0013	3.84911e-24
BRCA1	ENSG00000012048	DNA Damage & Repair	-3.13812	3.55133e-23
CAT	ENSG00000121691	Oxidative Stress & Antioxidant Response	1.7836	5.60598e-23
FMO3	ENSG00000007933	Cytochrome P450s & Phase I Drug Metabolism	6.60817	1.1376e-20
FMO2	ENSG00000094963	Cytochrome P450s & Phase I Drug Metabolism	5.17439	1.31801e-20
CD4	ENSG00000010610	Immunotoxicity	12.5346	3.46669e-20
MKI67	ENSG00000148773	Immunotoxicity	-4.04829	6.83397e-20
GALNT5	ENSG00000136542	Necrosis	3.29843	8.29764e-20
ERN2	ENSG00000134398	Endoplasmic Reticulum Stress & Unfolded Protein Response	11.946	1.58035e-19
SLC51A	ENSG00000163959	Cholestasis	12.2417	2.55755e-19
NUDT1	ENSG00000106268	Oxidative Stress & Antioxidant Response	-2.44447	3.69945e-19
POR	ENSG00000127948	Phospholipidosis	2.13902	7.80066e-19
LYZ	ENSG00000090382	Immunotoxicity	11.9883	1.74373e-18
SLC51B	ENSG00000186198	Cholestasis	10.6409	1.8907e-18
CFLAR	ENSG00000003402	Apoptosis	2.29233	1.97189e-17
CYP7B1	ENSG00000172817	Steatosis	3.2954	6.57002e-17
DUOX2	ENSG00000140279	Oxidative Stress & Antioxidant Response	13.1494	1.29258e-16
NUP210	ENSG00000132182	Cholestasis	-3.40862	2.07656e-16
LIG4	ENSG00000174405	DNA Damage & Repair	1.61068	2.45175e-16
CYP2B6	ENSG00000197408	Cytochrome P450s & Phase I Drug Metabolism	11.5213	4.18341e-16
GSTA3	ENSG00000174156	Immunotoxicity	10.3048	1.14466e-15
CRYAB	ENSG00000109846	Heat Shock Response	3.62371	3.5509e-15
ACOT7	ENSG00000097021	Fatty Acid Metabolism	-2.31568	1.24857e-14
UGT2A1	ENSG00000173610	Phospholipidosis	11.7526	2.15724e-14
ACO1	ENSG00000122729	Mitochondrial Energy Metabolism	-1.63798	9.07541e-14
EPHX1	ENSG00000143819	Phospholipidosis	2.27292	3.2853e-13
DNAJC6	ENSG00000116675	Heat Shock Response	-1.77856	3.2853e-13
NQO1	ENSG00000181019	Oxidative Stress & Antioxidant Response	1.57931	3.29231e-13
AQP4	ENSG00000171885	Steatosis	8.33338	1.09669e-12
HSPB8	ENSG00000152137	Heat Shock Response	7.05589	3.80831e-12
RAD51	ENSG00000051180	DNA Damage & Repair	-4.27756	3.92823e-12
ABCC3	ENSG00000108846	Cholestasis	-2.27703	1.69031e-11
CYP2E1	ENSG00000130649	Cytochrome P450s & Phase I Drug Metabolism	5.44496	9.03712e-11
TNFAIP8L1	ENSG00000185361	Necrosis	3.21178	1.37673e-10
HSPA1L	ENSG00000204390	Heat Shock Response	2.80397	1.39992e-10
CES2	ENSG00000172831	Phospholipidosis	2.01702	1.58968e-10
ATP8B1	ENSG00000081923	Cholestasis	0.847178	4.11217e-10
ACOX3	ENSG00000087008	Fatty Acid Metabolism	2.53811	4.46002e-10
SLC2A3	ENSG00000059804	Phospholipidosis	-3.67889	4.47411e-10
TP53	ENSG00000141510	Apoptosis; DNA Damage & Repair	-1.67795	1.27625e-09
IDH1	ENSG00000138413	Mitochondrial Energy Metabolism; Oxidative Stress & Antioxidant Response	1.56703	1.27625e-09
FH	ENSG00000091483	Mitochondrial Energy Metabolism	-0.928584	1.68385e-09
ACADL	ENSG00000115361	Fatty Acid Metabolism	3.94031	2.05723e-09
HSPA4	ENSG00000170606	Heat Shock Response	-1.47233	2.39594e-09
NUDT15	ENSG00000136159	Oxidative Stress & Antioxidant Response	-1.40759	3.60544e-09
PRKDC	ENSG00000253729	DNA Damage & Repair	-1.38279	5.10458e-09
TNFRSF10B	ENSG00000120889	Apoptosis	-1.87971	8.78985e-09
DEFB1	ENSG00000164825	Necrosis	3.6389	3.47145e-08
PCNA	ENSG00000132646	DNA Damage & Repair	-2.94932	4.14437e-08
MDM2	ENSG00000135679	DNA Damage & Repair	0.86764	5.45405e-08
ACAT2	ENSG00000120437	Fatty Acid Metabolism	-1.37503	6.33301e-08
DLST	ENSG00000119689	Mitochondrial Energy Metabolism	-1.25619	6.84347e-08
CYP2C9	ENSG00000138109	Cytochrome P450s & Phase I Drug Metabolism	6.26202	6.95039e-08
APEX1	ENSG00000100823	DNA Damage & Repair	-1.04801	7.81377e-08
HSPA5	ENSG00000044574	Heat Shock Response	-0.940133	9.74393e-08
HSPH1	ENSG00000120694	Heat Shock Response	0.998539	1.0303e-07
CASP7	ENSG00000165806	Apoptosis	1.78338	1.0303e-07
CD86	ENSG00000114013	Immunotoxicity	6.19557	1.24911e-07
ACOX1	ENSG00000161533	Fatty Acid Metabolism	1.15318	1.30673e-07
C3	ENSG00000125730	Immunotoxicity	1.8664	1.82459e-07
PVR	ENSG00000073008	Necrosis	-1.67714	2.6698e-07
TAGLN	ENSG00000149591	Phospholipidosis	3.44066	2.77603e-07
WIPI1	ENSG00000070540	Phospholipidosis	0.819242	1.2128e-06
ACOX2	ENSG00000168306	Fatty Acid Metabolism	3.06985	1.70427e-06
HSPA9	ENSG00000113013	Heat Shock Response	-1.76552	2.19823e-06
CYC1	ENSG00000179091	Mitochondrial Energy Metabolism	-1.65908	3.05126e-06
FBXO6	ENSG00000116663	Endoplasmic Reticulum Stress & Unfolded Protein Response	1.30629	3.2358e-06
MTTP	ENSG00000138823	Steatosis	3.58459	3.60357e-06
XBP1	ENSG00000100219	Endoplasmic Reticulum Stress & Unfolded Protein Response	1.18353	3.98218e-06
XRCC5	ENSG00000079246	DNA Damage & Repair	-0.854361	5.16913e-06
ACLY	ENSG00000131473	Mitochondrial Energy Metabolism	-1.00113	5.49395e-06
BIRC3	ENSG00000023445	Apoptosis	1.74931	5.51222e-06
GPD1	ENSG00000167588	Steatosis	5.34713	7.00422e-06
CROT	ENSG00000005469	Fatty Acid Metabolism	1.77928	9.7794e-06
GPX3	ENSG00000211445	Oxidative Stress & Antioxidant Response	0.759081	1.70133e-05
TFF3	ENSG00000160180	Steatosis	6.54194	2.34599e-05
GPX7	ENSG00000116157	Oxidative Stress & Antioxidant Response	2.33494	2.60065e-05
LY6D	ENSG00000167656	Steatosis	2.94604	2.60731e-05
UGT1A1	ENSG00000241635	Phospholipidosis	4.32299	2.62445e-05
BAX	ENSG00000087088	Apoptosis	-1.65115	3.25958e-05
DHCR24	ENSG00000116133	Oxidative Stress & Antioxidant Response	1.27115	3.55774e-05
BCL2	ENSG00000171791	Apoptosis	-1.86985	3.59596e-05
CTSB	ENSG00000164733	Oxidative Stress & Antioxidant Response	1.00093	4.13847e-05
CPT2	ENSG00000157184	Fatty Acid Metabolism	0.619184	4.97396e-05
DNAJC3	ENSG00000102580	Heat Shock Response	0.855382	5.08625e-05
RDX	ENSG00000137710	Cholestasis	-1.11966	6.23513e-05
CASP9	ENSG00000132906	Apoptosis	1.33928	6.8102e-05
IL1A	ENSG00000115008	Immunotoxicity	-2.05512	9.06283e-05
RAB25	ENSG00000132698	Necrosis	1.54077	9.46503e-05
CS	ENSG00000062485	Mitochondrial Energy Metabolism	-1.23789	0.00011565
SCD	ENSG00000099194	Steatosis	-0.885266	0.000135746
EHHADH	ENSG00000113790	Fatty Acid Metabolism	0.967473	0.000215164
CD19	ENSG00000177455	Immunotoxicity	7.4161	0.000215164
MCL1	ENSG00000143384	Apoptosis	-0.882198	0.000221012
ACADM	ENSG00000117054	Fatty Acid Metabolism	0.961364	0.000395135
UBXN4	ENSG00000144224	Endoplasmic Reticulum Stress & Unfolded Protein Response	0.542269	0.000432181
SUCLG1	ENSG00000163541	Mitochondrial Energy Metabolism	-0.621768	0.000540357
EDEM1	ENSG00000134109	Endoplasmic Reticulum Stress & Unfolded Protein Response	-1.66179	0.000570437
SDHB	ENSG00000117118	Mitochondrial Energy Metabolism	-0.576214	0.000597755
CASP3	ENSG00000164305	Apoptosis	1.1373	0.000626087
COMMD4	ENSG00000140365	Necrosis	-1.31033	0.000677639
ASAH1	ENSG00000104763	Phospholipidosis	1.79734	0.000718478
TNFRSF10A	ENSG00000104689	Apoptosis	-0.898076	0.000727909
HSPD1	ENSG00000144381	Heat Shock Response	-1.42359	0.000912635
GSTM4	ENSG00000168765	Phospholipidosis	-0.774793	0.000930507
SYT1	ENSG00000067715	Steatosis	-1.90249	0.00116765
EIF2AK3	ENSG00000172071	Endoplasmic Reticulum Stress & Unfolded Protein Response	0.984063	0.0012052
PNPLA3	ENSG00000100344	Steatosis	-1.14764	0.00133008
MBTPS1	ENSG00000140943	Endoplasmic Reticulum Stress & Unfolded Protein Response	0.717767	0.00140186
MGMT	ENSG00000170430	DNA Damage & Repair	2.44362	0.0016302
UGT2B4	ENSG00000156096	Phospholipidosis	6.38048	0.00175529
PRDX6	ENSG00000117592	Oxidative Stress & Antioxidant Response	-0.870974	0.00181159
ATR	ENSG00000175054	DNA Damage & Repair	0.892397	0.00185879
TXNIP	ENSG00000265972	Oxidative Stress & Antioxidant Response	0.857857	0.00188433
ENO1	ENSG00000074800	Steatosis	-1.337	0.00201814
NR0B2	ENSG00000131910	Phospholipidosis	5.85396	0.00207914
HSPA2	ENSG00000126803	Heat Shock Response	1.38451	0.00207914
CASP8	ENSG00000064012	Apoptosis	0.543622	0.00240174
MANBA	ENSG00000109323	Phospholipidosis	-0.596174	0.0024227
MSH2	ENSG00000095002	DNA Damage & Repair	-1.46596	0.00289119
ALDH2	ENSG00000111275	Steatosis	0.945267	0.00331821
SREBF1	ENSG00000072310	Steatosis	1.48685	0.0035448
ADK	ENSG00000156110	Steatosis	-1.14799	0.00391969
FOXI1	ENSG00000168269	Necrosis	6.64832	0.00432829
GCDH	ENSG00000105607	Fatty Acid Metabolism	-0.829735	0.00521708
APOE	ENSG00000130203	Cholestasis	-3.43493	0.00597948
AASS	ENSG00000008311	Oxidative Stress & Antioxidant Response	-1.06785	0.00627816
HSP90AB1	ENSG00000096384	Heat Shock Response	-0.813107	0.00665629
HAAO	ENSG00000162882	Steatosis	2.69946	0.00708299
LMNA	ENSG00000160789	Steatosis	-1.02133	0.00950993
CTSE	ENSG00000196188	Immunotoxicity	5.15987	0.0109574
XPC	ENSG00000154767	DNA Damage & Repair	0.825749	0.0113618
HADHA	ENSG00000084754	Fatty Acid Metabolism	-0.785194	0.0113618
DNAJC5	ENSG00000101152	Heat Shock Response	0.546072	0.0117687
ATM	ENSG00000149311	DNA Damage & Repair	-0.586634	0.0127802
MDH2	ENSG00000146701	Mitochondrial Energy Metabolism	1.27151	0.0130748
ACAA1	ENSG00000060971	Fatty Acid Metabolism	1.03186	0.014132
GADD45A	ENSG00000116717	Apoptosis	0.720584	0.0144643
SEC62	ENSG00000008952	Endoplasmic Reticulum Stress & Unfolded Protein Response	0.525716	0.0147979
KHK	ENSG00000138030	Steatosis	-5.2108	0.0148461
ACOT1	ENSG00000184227	Fatty Acid Metabolism	2.04189	0.0220513
CD8A	ENSG00000153563	Immunotoxicity	5.22445	0.0300516
SLC10A1	ENSG00000100652	Cholestasis	2.9024	0.0354418
HTRA4	ENSG00000169495	Endoplasmic Reticulum Stress & Unfolded Protein Response	3.99406	0.0358146
EDEM3	ENSG00000116406	Endoplasmic Reticulum Stress & Unfolded Protein Response	0.39632	0.0358146
APAF1	ENSG00000120868	Apoptosis	-0.447436	0.0383189
BDH2	ENSG00000164039	Fatty Acid Metabolism	1.03421	0.0398272
PARP1	ENSG00000143799	DNA Damage & Repair	-0.863846	0.0417572
HSF1	ENSG00000185122	Heat Shock Response	-0.893369	0.0435469
UBE2G2	ENSG00000184787	Endoplasmic Reticulum Stress & Unfolded Protein Response	-0.632125	0.0439935
HSPBAP1	ENSG00000169087	Necrosis	-0.515857	0.0451763
ABCC1	ENSG00000103222	Cholestasis	0.895285	0.0473152
CD44	ENSG00000026508	Immunotoxicity	-1.15417	0.0492213
