# Supplementary material for: The Biological Effects of Complete Gasoline Engine Emissions Exposure in a 3D Human Airway Model (MucilAirTM) and in Human Bronchial Epithelial Cells (BEAS-2B)
Source: Int J Mol Sci. 2019 Nov 14;20(22):5710. doi: 10.3390/ijms20225710 (PMC6888625; doi:10.3390/ijms20225710)
Supplement: Supplementary file 1 [file ijms-20-05710-s001.zip › Supplementary File 3.xlsx]

## Sheet: 3D vs. BEAS2B Exp. Con.-Venn
Number of common and unique deregulated genes identified when the MucilAirTM tissues and BEAS-2B cells for exposed and control samples at time points T1 and T5 were compared. 1 day - time point T1; 5 days – time point T5.

## Sheet: 3D vs. BEAS2B Exp. Con. Genes
Samples	Number of genes	Gene name		Ensembl ID		Biological pathway
Common: Con T1, Con T5, Exp T1, Exp T5	117	CASP9		ENSG00000132906		Apoptosis
		TNFSF10		ENSG00000121858		Apoptosis
		BAX		ENSG00000087088		Apoptosis
		BIRC3		ENSG00000023445		Apoptosis
		CFLAR		ENSG00000003402		Apoptosis
		CASP7		ENSG00000165806		Apoptosis
		TP53		ENSG00000141510		Apoptosis; DNA Damage & Repair
		SLC51B		ENSG00000186198		Cholestasis
		SLC51A		ENSG00000163959		Cholestasis
		HLA-DRB1		ENSG00000196126		Cholestasis
		RDX		ENSG00000137710		Cholestasis
		ATP8B1		ENSG00000081923		Cholestasis
		ABCC3		ENSG00000108846		Cholestasis
		NUP210		ENSG00000132182		Cholestasis
		FMO5		ENSG00000131781		Cytochrome P450s & Phase I Drug Metabolism
		FMO3		ENSG00000007933		Cytochrome P450s & Phase I Drug Metabolism
		CYP2B6		ENSG00000197408		Cytochrome P450s & Phase I Drug Metabolism
		FMO4		ENSG00000076258		Cytochrome P450s & Phase I Drug Metabolism
		FMO2		ENSG00000094963		Cytochrome P450s & Phase I Drug Metabolism
		CYP2E1		ENSG00000130649		Cytochrome P450s & Phase I Drug Metabolism; Steatosis
		APEX1		ENSG00000100823		DNA Damage & Repair
		CHEK2		ENSG00000183765		DNA Damage & Repair
		MSH2		ENSG00000095002		DNA Damage & Repair
		MDM2		ENSG00000135679		DNA Damage & Repair
		RAD51		ENSG00000051180		DNA Damage & Repair
		ATM		ENSG00000149311		DNA Damage & Repair
		CHEK1		ENSG00000149554		DNA Damage & Repair
		PARP1		ENSG00000143799		DNA Damage & Repair
		BRCA2		ENSG00000139618		DNA Damage & Repair
		PCNA		ENSG00000132646		DNA Damage & Repair
		MGMT		ENSG00000170430		DNA Damage & Repair
		LIG4		ENSG00000174405		DNA Damage & Repair
		XRCC5		ENSG00000079246		DNA Damage & Repair
		BRCA1		ENSG00000012048		DNA Damage & Repair
		PRKDC		ENSG00000253729		DNA Damage & Repair
		ERN2		ENSG00000134398		Endoplasmic Reticulum Stress & Unfolded Protein Response
		EDEM3		ENSG00000116406		Endoplasmic Reticulum Stress & Unfolded Protein Response
		MBTPS1		ENSG00000140943		Endoplasmic Reticulum Stress & Unfolded Protein Response
		XBP1		ENSG00000100219		Endoplasmic Reticulum Stress & Unfolded Protein Response
		UBXN4		ENSG00000144224		Endoplasmic Reticulum Stress & Unfolded Protein Response
		FBXO6		ENSG00000116663		Endoplasmic Reticulum Stress & Unfolded Protein Response
		EIF2AK3		ENSG00000172071		Endoplasmic Reticulum Stress & Unfolded Protein Response
		GCDH		ENSG00000105607		Fatty Acid Metabolism
		ACOX3		ENSG00000087008		Fatty Acid Metabolism
		ACAT2		ENSG00000120437		Fatty Acid Metabolism
		ACADSB		ENSG00000196177		Fatty Acid Metabolism
		ACOX1		ENSG00000161533		Fatty Acid Metabolism
		ACADL		ENSG00000115361		Fatty Acid Metabolism
		ACOT7		ENSG00000097021		Fatty Acid Metabolism
		CRYAB		ENSG00000109846		Heat Shock Response
		HSPD1		ENSG00000144381		Heat Shock Response
		HSPA1L		ENSG00000204390		Heat Shock Response
		DNAJC3		ENSG00000102580		Heat Shock Response
		HSPB8		ENSG00000152137		Heat Shock Response
		HSPH1		ENSG00000120694		Heat Shock Response
		DNAJC6		ENSG00000116675		Heat Shock Response
		HSPA4		ENSG00000170606		Heat Shock Response
		MKI67		ENSG00000148773		Immunotoxicity
		CD4		ENSG00000010610		Immunotoxicity
		C3		ENSG00000125730		Immunotoxicity
		LYZ		ENSG00000090382		Immunotoxicity
		CD19		ENSG00000177455		Immunotoxicity
		PTGS2		ENSG00000073756		Immunotoxicity
		GSTA3		ENSG00000174156		Immunotoxicity
		CYC1		ENSG00000179091		Mitochondrial Energy Metabolism
		ACO1		ENSG00000122729		Mitochondrial Energy Metabolism
		IDH3B		ENSG00000101365		Mitochondrial Energy Metabolism
		FH		ENSG00000091483		Mitochondrial Energy Metabolism
		UCP2		ENSG00000175567		Mitochondrial Energy Metabolism
		ACLY		ENSG00000131473		Mitochondrial Energy Metabolism
		MDH1B		ENSG00000138400		Mitochondrial Energy Metabolism
		CS		ENSG00000062485		Mitochondrial Energy Metabolism
		DLST		ENSG00000119689		Mitochondrial Energy Metabolism
		SDHB		ENSG00000117118		Mitochondrial Energy Metabolism
		IDH1		ENSG00000138413		Mitochondrial Energy Metabolism; Oxidative Stress & Antioxidant Response
		BMF		ENSG00000104081		Necrosis
		GALNT5		ENSG00000136542		Necrosis
		FOXI1		ENSG00000168269		Necrosis
		PVR		ENSG00000073008		Necrosis
		PARP2		ENSG00000129484		Necrosis
		RAB25		ENSG00000132698		Necrosis
		DEFB1		ENSG00000164825		Necrosis
		TNFAIP8L1		ENSG00000185361		Necrosis
		GPX2		ENSG00000176153		Oxidative Stress & Antioxidant Response
		NUDT15		ENSG00000136159		Oxidative Stress & Antioxidant Response
		CAT		ENSG00000121691		Oxidative Stress & Antioxidant Response
		DUOX1		ENSG00000137857		Oxidative Stress & Antioxidant Response
		NUDT1		ENSG00000106268		Oxidative Stress & Antioxidant Response
		AASS		ENSG00000008311		Oxidative Stress & Antioxidant Response
		PRDX6		ENSG00000117592		Oxidative Stress & Antioxidant Response
		TXNIP		ENSG00000265972		Oxidative Stress & Antioxidant Response
		DUOX2		ENSG00000140279		Oxidative Stress & Antioxidant Response
		NQO1		ENSG00000181019		Oxidative Stress & Antioxidant Response
		EPHX1		ENSG00000143819		Phospholipidosis
		ASAH1		ENSG00000104763		Phospholipidosis
		TAGLN		ENSG00000149591		Phospholipidosis
		ALDH1A1		ENSG00000165092		Phospholipidosis
		UGT2A1		ENSG00000173610		Phospholipidosis
		POR		ENSG00000127948		Phospholipidosis
		UGT2B4		ENSG00000156096		Phospholipidosis
		WIPI1		ENSG00000070540		Phospholipidosis
		CES2		ENSG00000172831		Phospholipidosis
		UGT1A1		ENSG00000241635		Phospholipidosis
		NR0B2		ENSG00000131910		Phospholipidosis
		SLC2A3		ENSG00000059804		Phospholipidosis
		LPL		ENSG00000175445		Steatosis
		ALDH2		ENSG00000111275		Steatosis
		ADK		ENSG00000156110		Steatosis
		PNPLA3		ENSG00000100344		Steatosis
		HAAO		ENSG00000162882		Steatosis
		TFF3		ENSG00000160180		Steatosis
		DNM1		ENSG00000106976		Steatosis
		CYP7B1		ENSG00000172817		Steatosis
		LY6D		ENSG00000167656		Steatosis
		SCD		ENSG00000099194		Steatosis
		MTTP		ENSG00000138823		Steatosis
		AQP4		ENSG00000171885		Steatosis
Common: Con T1, Exp T1, Exp T5	5	TGFB1		ENSG00000105329		Cholestasis
		ACAA2		ENSG00000167315		Fatty Acid Metabolism
		IDH2		ENSG00000182054		Mitochondrial Energy Metabolism
		GRB2		ENSG00000177885		Necrosis
		TXNL4B		ENSG00000140830		Necrosis
Common: Con T1, Con T5, Exp T1	10	GADD45A		ENSG00000116717		Apoptosis
		BDH2		ENSG00000164039		Fatty Acid Metabolism
		HSP90AB1		ENSG00000096384		Heat Shock Response
		SUCLG1		ENSG00000163541		Mitochondrial Energy Metabolism
		COMMD4		ENSG00000140365		Necrosis
		CTSB		ENSG00000164733		Oxidative Stress & Antioxidant Response; Phospholipidosis
		GSTM4		ENSG00000168765		Phospholipidosis
		ENO1		ENSG00000074800		Steatosis
		GPD1		ENSG00000167588		Steatosis
		LMNA		ENSG00000160789		Steatosis
Common: Con T5, Exp T1, Exp T5	3	MCL1		ENSG00000143384		Apoptosis
		ATR		ENSG00000175054		DNA Damage & Repair
		GPX3		ENSG00000211445		Oxidative Stress & Antioxidant Response
Common: Con T1, CON T5, Exp T5	8	CYP2C9		ENSG00000138109		Cytochrome P450s & Phase I Drug Metabolism
		CROT		ENSG00000005469		Fatty Acid Metabolism
		ACAA1		ENSG00000060971		Fatty Acid Metabolism
		ACOX2		ENSG00000168306		Fatty Acid Metabolism
		HSPA2		ENSG00000126803		Heat Shock Response
		HSPA9		ENSG00000113013		Heat Shock Response
		CD86		ENSG00000114013		Immunotoxicity
		KHK		ENSG00000138030		Steatosis
Common: Con T1, Exp T1	18	TNF		ENSG00000232810		Apoptosis; Cholestasis; Immunotoxicity
		CDKN1A		ENSG00000124762		DNA Damage & Repair
		NPLOC4		ENSG00000182446		Endoplasmic Reticulum Stress & Unfolded Protein Response
		HERPUD1		ENSG00000051108		Endoplasmic Reticulum Stress & Unfolded Protein Response
		ACADS		ENSG00000122971		Fatty Acid Metabolism
		ACAD9		ENSG00000177646		Fatty Acid Metabolism
		NFKB1		ENSG00000109320		Immunotoxicity
		SUCLG2		ENSG00000172340		Mitochondrial Energy Metabolism
		UCP3		ENSG00000175564		Mitochondrial Energy Metabolism; Oxidative Stress & Antioxidant Response
		EIF5B		ENSG00000158417		Necrosis
		CYLD		ENSG00000083799		Necrosis
		SYCP2		ENSG00000196074		Necrosis
		PPP1R15B		ENSG00000158615		Oxidative Stress & Antioxidant Response
		S100A8		ENSG00000143546		Phospholipidosis
		CD36		ENSG00000135218		Steatosis
		FASN		ENSG00000169710		Steatosis
		ACACA		ENSG00000278540		Steatosis
		MAPK8		ENSG00000107643		Steatosis
Common: Exp T1, Exp T5	1	GPX4		ENSG00000167468		Oxidative Stress & Antioxidant Response
Common: Con T5, Exp T1	1	APAF1		ENSG00000120868		Apoptosis
Common: Con T1, Exp T5	5	CYP1A1		ENSG00000140465		Cytochrome P450s & Phase I Drug Metabolism; Immunotoxicity
		DDIT3		ENSG00000175197		Endoplasmic Reticulum Stress & Unfolded Protein Response
		DNAJB1		ENSG00000132002		Heat Shock Response
		HSPA1A		ENSG00000204388		Heat Shock Response
		HOXA3		ENSG00000105997		Necrosis
Common: Con T1, Con T5	4	CASP3		ENSG00000164305		Apoptosis; Immunotoxicity
		UBE2G2		ENSG00000184787		Endoplasmic Reticulum Stress & Unfolded Protein Response
		SEC62		ENSG00000008952		Endoplasmic Reticulum Stress & Unfolded Protein Response
		HSPA5		ENSG00000044574		Heat Shock Response
Common: Con T5, Exp T5	12	TNFRSF10B		ENSG00000120889		Apoptosis
		BCL2		ENSG00000171791		Apoptosis
		TNFRSF10A		ENSG00000104689		Apoptosis
		SLC10A1		ENSG00000100652		Cholestasis
		XPC		ENSG00000154767		DNA Damage & Repair
		EDEM1		ENSG00000134109		Endoplasmic Reticulum Stress & Unfolded Protein Response
		CPT2		ENSG00000157184		Fatty Acid Metabolism
		EHHADH		ENSG00000113790		Fatty Acid Metabolism
		DNAJC5		ENSG00000101152		Heat Shock Response
		IL1A		ENSG00000115008		Immunotoxicity
		CTSE		ENSG00000196188		Immunotoxicity
		DHCR24		ENSG00000116133		Oxidative Stress & Antioxidant Response
Unique: Exp T1	9	FAS		ENSG00000026103		Apoptosis
		BAK1		ENSG00000030110		Apoptosis
		AKT1		ENSG00000142208		Apoptosis
		CD40		ENSG00000101017		Apoptosis
		IL6		ENSG00000136244		Cholestasis;Immunotoxicity
		HSF2		ENSG00000025156		Heat Shock Response
		METAP2		ENSG00000111142		Immunotoxicity
		ATP6V1G2		ENSG00000213760		Necrosis
		LSS		ENSG00000160285		Phospholipidosis
Unique: Con T1	7	BCL2L11		ENSG00000153094		Apoptosis
		DLAT		ENSG00000150768		Cholestasis
		ERCC2		ENSG00000104884		DNA Damage & Repair
		ACAT1		ENSG00000075239		Fatty Acid Metabolism
		S100A7A		ENSG00000184330		Necrosis
		DPYSL4		ENSG00000151640		Necrosis
		TPO		ENSG00000115705		Oxidative Stress & Antioxidant Response
Unique: Exp T5	17	ABCC2		ENSG00000023839		Cholestasis
		IL1B		ENSG00000125538		Cholestasis;Immunotoxicity
		ESD		ENSG00000139684		Cytochrome P450s & Phase I Drug Metabolism
		ERCC6		ENSG00000225830		DNA Damage & Repair
		SEL1L		ENSG00000071537		Endoplasmic Reticulum Stress & Unfolded Protein Response
		ATF4		ENSG00000128272		Endoplasmic Reticulum Stress & Unfolded Protein Response
		VCP		ENSG00000165280		Endoplasmic Reticulum Stress & Unfolded Protein Response
		ECHS1		ENSG00000127884		Fatty Acid Metabolism
		HSPB2		ENSG00000170276		Heat Shock Response
		IL4		ENSG00000113520		Immunotoxicity
		GPT		ENSG00000167701		Immunotoxicity
		COX8A		ENSG00000176340		Mitochondrial Energy Metabolism
		COX6B1		ENSG00000126267		Mitochondrial Energy Metabolism
		SDHC		ENSG00000143252		Mitochondrial Energy Metabolism
		CLEC18A		ENSG00000157322		Necrosis
		PRDX2		ENSG00000167815		Oxidative Stress & Antioxidant Response
		PCCA		ENSG00000175198		Steatosis
Unique: Con T5	16	CASP8		ENSG00000064012		Apoptosis
		APOE		ENSG00000130203		Cholestasis
		ABCC1		ENSG00000103222		Cholestasis
		HTRA4		ENSG00000169495		Endoplasmic Reticulum Stress & Unfolded Protein Response
		ACOT1		ENSG00000184227		Fatty Acid Metabolism
		HADHA		ENSG00000084754		Fatty Acid Metabolism
		ACADM		ENSG00000117054		Fatty Acid Metabolism
		HSF1		ENSG00000185122		Heat Shock Response
		CD8A		ENSG00000153563		Immunotoxicity
		CD44		ENSG00000026508		Immunotoxicity
		MDH2		ENSG00000146701		Mitochondrial Energy Metabolism
		HSPBAP1		ENSG00000169087		Necrosis
		GPX7		ENSG00000116157		Oxidative Stress & Antioxidant Response
		MANBA		ENSG00000109323		Phospholipidosis
		SREBF1		ENSG00000072310		Steatosis
		SYT1		ENSG00000067715		Steatosis
