# Supplementary material for: The Biological Effects of Complete Gasoline Engine Emissions Exposure in a 3D Human Airway Model (MucilAirTM) and in Human Bronchial Epithelial Cells (BEAS-2B)
Source: Int J Mol Sci. 2019 Nov 14;20(22):5710. doi: 10.3390/ijms20225710 (PMC6888625; doi:10.3390/ijms20225710)
Supplement: Supplementary file 1 [file ijms-20-05710-s001.zip › Supplementary File 4.xlsx]

## Sheet: A list of analyzed genes
ENSG00000008311	aminoadipate-semialdehyde synthase [Source:HGNC Symbol;Acc:HGNC:17366]	AASS	Oxidative Stress & Antioxidant Response
ENSG00000085563	ATP binding cassette subfamily B member 1 [Source:HGNC Symbol;Acc:HGNC:40]	ABCB1	Cholestasis
ENSG00000085563	ATP binding cassette subfamily B member 1 [Source:HGNC Symbol;Acc:HGNC:40]	ABCB1	Phospholipidosis
ENSG00000005471	ATP binding cassette subfamily B member 4 [Source:HGNC Symbol;Acc:HGNC:45]	ABCB4	Cholestasis
ENSG00000103222	ATP binding cassette subfamily C member 1 [Source:HGNC Symbol;Acc:HGNC:51]	ABCC1	Cholestasis
ENSG00000023839	ATP binding cassette subfamily C member 2 [Source:HGNC Symbol;Acc:HGNC:53]	ABCC2	Cholestasis
ENSG00000108846	ATP binding cassette subfamily C member 3 [Source:HGNC Symbol;Acc:HGNC:54]	ABCC3	Cholestasis
ENSG00000097007	ABL proto-oncogene 1, non-receptor tyrosine kinase [Source:HGNC Symbol;Acc:HGNC:76]	ABL1	Apoptosis
ENSG00000060971	acetyl-CoA acyltransferase 1 [Source:HGNC Symbol;Acc:HGNC:82]	ACAA1	Fatty Acid Metabolism
ENSG00000167315	acetyl-CoA acyltransferase 2 [Source:HGNC Symbol;Acc:HGNC:83]	ACAA2	Fatty Acid Metabolism
ENSG00000278540	acetyl-CoA carboxylase alpha [Source:HGNC Symbol;Acc:HGNC:84]	ACACA	Steatosis
ENSG00000240303	acyl-CoA dehydrogenase family member 11 [Source:HGNC Symbol;Acc:HGNC:30211]	ACAD11	Fatty Acid Metabolism
ENSG00000177646	acyl-CoA dehydrogenase family member 9 [Source:HGNC Symbol;Acc:HGNC:21497]	ACAD9	Fatty Acid Metabolism
ENSG00000115361	acyl-CoA dehydrogenase long chain [Source:HGNC Symbol;Acc:HGNC:88]	ACADL	Fatty Acid Metabolism
ENSG00000117054	acyl-CoA dehydrogenase medium chain [Source:HGNC Symbol;Acc:HGNC:89]	ACADM	Fatty Acid Metabolism
ENSG00000122971	acyl-CoA dehydrogenase short chain [Source:HGNC Symbol;Acc:HGNC:90]	ACADS	Fatty Acid Metabolism
ENSG00000196177	acyl-CoA dehydrogenase short/branched chain [Source:HGNC Symbol;Acc:HGNC:91]	ACADSB	Fatty Acid Metabolism
ENSG00000072778	acyl-CoA dehydrogenase very long chain [Source:HGNC Symbol;Acc:HGNC:92]	ACADVL	Fatty Acid Metabolism
ENSG00000075239	acetyl-CoA acetyltransferase 1 [Source:HGNC Symbol;Acc:HGNC:93]	ACAT1	Fatty Acid Metabolism
ENSG00000120437	acetyl-CoA acetyltransferase 2 [Source:HGNC Symbol;Acc:HGNC:94]	ACAT2	Fatty Acid Metabolism
ENSG00000131473	ATP citrate lyase [Source:HGNC Symbol;Acc:HGNC:115]	ACLY	Mitochondrial Energy Metabolism
ENSG00000122729	aconitase 1 [Source:HGNC Symbol;Acc:HGNC:117]	ACO1	Mitochondrial Energy Metabolism
ENSG00000100412	aconitase 2 [Source:HGNC Symbol;Acc:HGNC:118]	ACO2	Mitochondrial Energy Metabolism
ENSG00000184227	acyl-CoA thioesterase 1 [Source:HGNC Symbol;Acc:HGNC:33128]	ACOT1	Fatty Acid Metabolism
ENSG00000172497	acyl-CoA thioesterase 12 [Source:HGNC Symbol;Acc:HGNC:24436]	ACOT12	Fatty Acid Metabolism
ENSG00000205669	acyl-CoA thioesterase 6 [Source:HGNC Symbol;Acc:HGNC:33159]	ACOT6	Fatty Acid Metabolism
ENSG00000097021	acyl-CoA thioesterase 7 [Source:HGNC Symbol;Acc:HGNC:24157]	ACOT7	Fatty Acid Metabolism
ENSG00000101473	acyl-CoA thioesterase 8 [Source:HGNC Symbol;Acc:HGNC:15919]	ACOT8	Fatty Acid Metabolism
ENSG00000123130	acyl-CoA thioesterase 9 [Source:HGNC Symbol;Acc:HGNC:17152]	ACOT9	Fatty Acid Metabolism
ENSG00000161533	acyl-CoA oxidase 1 [Source:HGNC Symbol;Acc:HGNC:119]	ACOX1	Fatty Acid Metabolism
ENSG00000168306	acyl-CoA oxidase 2 [Source:HGNC Symbol;Acc:HGNC:120]	ACOX2	Fatty Acid Metabolism
ENSG00000087008	acyl-CoA oxidase 3, pristanoyl [Source:HGNC Symbol;Acc:HGNC:121]	ACOX3	Fatty Acid Metabolism
ENSG00000248144	alcohol dehydrogenase 1C (class I), gamma polypeptide [Source:HGNC Symbol;Acc:HGNC:251]	ADH1C	Immunotoxicity
ENSG00000156110	adenosine kinase [Source:HGNC Symbol;Acc:HGNC:257]	ADK	Steatosis
ENSG00000106546	aryl hydrocarbon receptor [Source:HGNC Symbol;Acc:HGNC:348]	AHR	Immunotoxicity
ENSG00000145192	alpha 2-HS glycoprotein [Source:HGNC Symbol;Acc:HGNC:349]	AHSG	Immunotoxicity
ENSG00000142208	AKT serine/threonine kinase 1 [Source:HGNC Symbol;Acc:HGNC:391]	AKT1	Apoptosis
ENSG00000163631	albumin [Source:HGNC Symbol;Acc:HGNC:399]	ALB	Immunotoxicity
ENSG00000165092	aldehyde dehydrogenase 1 family member A1 [Source:HGNC Symbol;Acc:HGNC:402]	ALDH1A1	Phospholipidosis
ENSG00000111275	aldehyde dehydrogenase 2 family member [Source:HGNC Symbol;Acc:HGNC:404]	ALDH2	Steatosis
ENSG00000159461	autocrine motility factor receptor [Source:HGNC Symbol;Acc:HGNC:463]	AMFR	Endoplasmic Reticulum Stress & Unfolded Protein Response
ENSG00000120868	apoptotic peptidase activating factor 1 [Source:HGNC Symbol;Acc:HGNC:576]	APAF1	Apoptosis
ENSG00000100823	apurinic/apyrimidinic endodeoxyribonuclease 1 [Source:HGNC Symbol;Acc:HGNC:587]	APEX1	DNA Damage & Repair
ENSG00000110243	apolipoprotein A5 [Source:HGNC Symbol;Acc:HGNC:17288]	APOA5	Immunotoxicity
ENSG00000130203	apolipoprotein E [Source:HGNC Symbol;Acc:HGNC:613]	APOE	Cholestasis
ENSG00000175336	apolipoprotein F [Source:HGNC Symbol;Acc:HGNC:615]	APOF	Immunotoxicity
ENSG00000171885	aquaporin 4 [Source:HGNC Symbol;Acc:HGNC:637]	AQP4	Steatosis
ENSG00000104763	N-acylsphingosine amidohydrolase 1 [Source:HGNC Symbol;Acc:HGNC:735]	ASAH1	Phospholipidosis
ENSG00000070669	asparagine synthetase (glutamine-hydrolyzing) [Source:HGNC Symbol;Acc:HGNC:753]	ASNS	Phospholipidosis
ENSG00000128272	activating transcription factor 4 [Source:HGNC Symbol;Acc:HGNC:786]	ATF4	Endoplasmic Reticulum Stress & Unfolded Protein Response
ENSG00000118217	activating transcription factor 6 [Source:HGNC Symbol;Acc:HGNC:791]	ATF6	Endoplasmic Reticulum Stress & Unfolded Protein Response
ENSG00000149311	ATM serine/threonine kinase [Source:HGNC Symbol;Acc:HGNC:795]	ATM	DNA Damage & Repair
ENSG00000213760	ATPase H+ transporting V1 subunit G2 [Source:HGNC Symbol;Acc:HGNC:862]	ATP6V1G2	Necrosis
ENSG00000081923	ATPase phospholipid transporting 8B1 [Source:HGNC Symbol;Acc:HGNC:3706]	ATP8B1	Cholestasis
ENSG00000175054	ATR serine/threonine kinase [Source:HGNC Symbol;Acc:HGNC:882]	ATR	DNA Damage & Repair
ENSG00000002330	BCL2 associated agonist of cell death [Source:HGNC Symbol;Acc:HGNC:936]	BAD	Apoptosis
ENSG00000030110	BCL2 antagonist/killer 1 [Source:HGNC Symbol;Acc:HGNC:949]	BAK1	Apoptosis
ENSG00000087088	BCL2 associated X, apoptosis regulator [Source:HGNC Symbol;Acc:HGNC:959]	BAX	Apoptosis
ENSG00000087088	BCL2 associated X, apoptosis regulator [Source:HGNC Symbol;Acc:HGNC:959]	BAX	Endoplasmic Reticulum Stress & Unfolded Protein Response
ENSG00000171791	BCL2 apoptosis regulator [Source:HGNC Symbol;Acc:HGNC:990]	BCL2	Apoptosis
ENSG00000171552	BCL2 like 1 [Source:HGNC Symbol;Acc:HGNC:992]	BCL2L1	Apoptosis
ENSG00000153094	BCL2 like 11 [Source:HGNC Symbol;Acc:HGNC:994]	BCL2L11	Apoptosis
ENSG00000164039	3-hydroxybutyrate dehydrogenase 2 [Source:HGNC Symbol;Acc:HGNC:32389]	BDH2	Fatty Acid Metabolism
ENSG00000015475	BH3 interacting domain death agonist [Source:HGNC Symbol;Acc:HGNC:1050]	BID	Apoptosis
ENSG00000023445	baculoviral IAP repeat containing 3 [Source:HGNC Symbol;Acc:HGNC:591]	BIRC3	Apoptosis
ENSG00000104081	Bcl2 modifying factor [Source:HGNC Symbol;Acc:HGNC:24132]	BMF	Necrosis
ENSG00000012048	BRCA1 DNA repair associated [Source:HGNC Symbol;Acc:HGNC:1100]	BRCA1	DNA Damage & Repair
ENSG00000139618	BRCA2 DNA repair associated [Source:HGNC Symbol;Acc:HGNC:1101]	BRCA2	DNA Damage & Repair
ENSG00000125730	complement C3 [Source:HGNC Symbol;Acc:HGNC:1318]	C3	Immunotoxicity
ENSG00000113600	complement C9 [Source:HGNC Symbol;Acc:HGNC:1358]	C9	Immunotoxicity
ENSG00000137752	caspase 1 [Source:HGNC Symbol;Acc:HGNC:1499]	CASP1	Apoptosis
ENSG00000164305	caspase 3 [Source:HGNC Symbol;Acc:HGNC:1504]	CASP3	Apoptosis
ENSG00000164305	caspase 3 [Source:HGNC Symbol;Acc:HGNC:1504]	CASP3	Immunotoxicity
ENSG00000165806	caspase 7 [Source:HGNC Symbol;Acc:HGNC:1508]	CASP7	Apoptosis
ENSG00000064012	caspase 8 [Source:HGNC Symbol;Acc:HGNC:1509]	CASP8	Apoptosis
ENSG00000132906	caspase 9 [Source:HGNC Symbol;Acc:HGNC:1511]	CASP9	Apoptosis
ENSG00000121691	catalase [Source:HGNC Symbol;Acc:HGNC:1516]	CAT	Oxidative Stress & Antioxidant Response
ENSG00000167131	coiled-coil domain containing 103 [Source:HGNC Symbol;Acc:HGNC:32700]	CCDC103	Necrosis
ENSG00000177455	CD19 molecule [Source:HGNC Symbol;Acc:HGNC:1633]	CD19	Immunotoxicity
ENSG00000204345	CD300 molecule like family member d [Source:HGNC Symbol;Acc:HGNC:16848]	CD300LD	Necrosis
ENSG00000135218	CD36 molecule [Source:HGNC Symbol;Acc:HGNC:1663]	CD36	Steatosis
ENSG00000010610	CD4 molecule [Source:HGNC Symbol;Acc:HGNC:1678]	CD4	Immunotoxicity
ENSG00000101017	CD40 molecule [Source:HGNC Symbol;Acc:HGNC:11919]	CD40	Apoptosis
ENSG00000102245	CD40 ligand [Source:HGNC Symbol;Acc:HGNC:11935]	CD40LG	Apoptosis
ENSG00000026508	CD44 molecule (Indian blood group) [Source:HGNC Symbol;Acc:HGNC:1681]	CD44	Immunotoxicity
ENSG00000121594	CD80 molecule [Source:HGNC Symbol;Acc:HGNC:1700]	CD80	Immunotoxicity
ENSG00000114013	CD86 molecule [Source:HGNC Symbol;Acc:HGNC:1705]	CD86	Immunotoxicity
ENSG00000153563	CD8a molecule [Source:HGNC Symbol;Acc:HGNC:1706]	CD8A	Immunotoxicity
ENSG00000124762	cyclin dependent kinase inhibitor 1A [Source:HGNC Symbol;Acc:HGNC:1784]	CDKN1A	DNA Damage & Repair
ENSG00000172831	carboxylesterase 2 [Source:HGNC Symbol;Acc:HGNC:1864]	CES2	Phospholipidosis
ENSG00000003402	CASP8 and FADD like apoptosis regulator [Source:HGNC Symbol;Acc:HGNC:1876]	CFLAR	Apoptosis
ENSG00000149554	checkpoint kinase 1 [Source:HGNC Symbol;Acc:HGNC:1925]	CHEK1	DNA Damage & Repair
ENSG00000183765	checkpoint kinase 2 [Source:HGNC Symbol;Acc:HGNC:16627]	CHEK2	DNA Damage & Repair
ENSG00000157322	C-type lectin domain family 18 member A [Source:HGNC Symbol;Acc:HGNC:30388]	CLEC18A	Necrosis
ENSG00000140365	COMM domain containing 4 [Source:HGNC Symbol;Acc:HGNC:26027]	COMMD4	Necrosis
ENSG00000093010	catechol-O-methyltransferase [Source:HGNC Symbol;Acc:HGNC:2228]	COMT	Steatosis
ENSG00000126267	cytochrome c oxidase subunit 6B1 [Source:HGNC Symbol;Acc:HGNC:2280]	COX6B1	Mitochondrial Energy Metabolism
ENSG00000176340	cytochrome c oxidase subunit 8A [Source:HGNC Symbol;Acc:HGNC:2294]	COX8A	Mitochondrial Energy Metabolism
ENSG00000110090	carnitine palmitoyltransferase 1A [Source:HGNC Symbol;Acc:HGNC:2328]	CPT1A	Fatty Acid Metabolism
ENSG00000205560	carnitine palmitoyltransferase 1B [Source:HGNC Symbol;Acc:HGNC:2329]	CPT1B	Fatty Acid Metabolism
ENSG00000157184	carnitine palmitoyltransferase 2 [Source:HGNC Symbol;Acc:HGNC:2330]	CPT2	Fatty Acid Metabolism
ENSG00000095321	carnitine O-acetyltransferase [Source:HGNC Symbol;Acc:HGNC:2342]	CRAT	Fatty Acid Metabolism
ENSG00000005469	carnitine O-octanoyltransferase [Source:HGNC Symbol;Acc:HGNC:2366]	CROT	Fatty Acid Metabolism
ENSG00000160202	crystallin alpha A [Source:HGNC Symbol;Acc:HGNC:2388]	CRYAA	Heat Shock Response
ENSG00000109846	crystallin alpha B [Source:HGNC Symbol;Acc:HGNC:2389]	CRYAB	Heat Shock Response
ENSG00000062485	citrate synthase [Source:HGNC Symbol;Acc:HGNC:2422]	CS	Mitochondrial Energy Metabolism
ENSG00000164733	cathepsin B [Source:HGNC Symbol;Acc:HGNC:2527]	CTSB	Oxidative Stress & Antioxidant Response
ENSG00000164733	cathepsin B [Source:HGNC Symbol;Acc:HGNC:2527]	CTSB	Phospholipidosis
ENSG00000196188	cathepsin E [Source:HGNC Symbol;Acc:HGNC:2530]	CTSE	Immunotoxicity
ENSG00000179091	cytochrome c1 [Source:HGNC Symbol;Acc:HGNC:2579]	CYC1	Mitochondrial Energy Metabolism
ENSG00000083799	CYLD lysine 63 deubiquitinase [Source:HGNC Symbol;Acc:HGNC:2584]	CYLD	Necrosis
ENSG00000140465	cytochrome P450 family 1 subfamily A member 1 [Source:HGNC Symbol;Acc:HGNC:2595]	CYP1A1	Cytochrome P450s & Phase I Drug Metabolism
ENSG00000140465	cytochrome P450 family 1 subfamily A member 1 [Source:HGNC Symbol;Acc:HGNC:2595]	CYP1A1	Immunotoxicity
ENSG00000140505	cytochrome P450 family 1 subfamily A member 2 [Source:HGNC Symbol;Acc:HGNC:2596]	CYP1A2	Cytochrome P450s & Phase I Drug Metabolism
ENSG00000197408	cytochrome P450 family 2 subfamily B member 6 [Source:HGNC Symbol;Acc:HGNC:2615]	CYP2B6	Cytochrome P450s & Phase I Drug Metabolism
ENSG00000165841	cytochrome P450 family 2 subfamily C member 19 [Source:HGNC Symbol;Acc:HGNC:2621]	CYP2C19	Cytochrome P450s & Phase I Drug Metabolism
ENSG00000138109	cytochrome P450 family 2 subfamily C member 9 [Source:HGNC Symbol;Acc:HGNC:2623]	CYP2C9	Cytochrome P450s & Phase I Drug Metabolism
ENSG00000100197	cytochrome P450 family 2 subfamily D member 6 [Source:HGNC Symbol;Acc:HGNC:2625]	CYP2D6	Cytochrome P450s & Phase I Drug Metabolism
ENSG00000130649	cytochrome P450 family 2 subfamily E member 1 [Source:HGNC Symbol;Acc:HGNC:2631]	CYP2E1	Cytochrome P450s & Phase I Drug Metabolism
ENSG00000130649	cytochrome P450 family 2 subfamily E member 1 [Source:HGNC Symbol;Acc:HGNC:2631]	CYP2E1	Steatosis
ENSG00000160868	cytochrome P450 family 3 subfamily A member 4 [Source:HGNC Symbol;Acc:HGNC:2637]	CYP3A4	Cytochrome P450s & Phase I Drug Metabolism
ENSG00000160868	cytochrome P450 family 3 subfamily A member 4 [Source:HGNC Symbol;Acc:HGNC:2637]	CYP3A4	Cholestasis
ENSG00000160868	cytochrome P450 family 3 subfamily A member 4 [Source:HGNC Symbol;Acc:HGNC:2637]	CYP3A4	Immunotoxicity
ENSG00000167910	cytochrome P450 family 7 subfamily A member 1 [Source:HGNC Symbol;Acc:HGNC:2651]	CYP7A1	Cholestasis
ENSG00000172817	cytochrome P450 family 7 subfamily B member 1 [Source:HGNC Symbol;Acc:HGNC:2652]	CYP7B1	Steatosis
ENSG00000175197	DNA damage inducible transcript 3 [Source:HGNC Symbol;Acc:HGNC:2726]	DDIT3	Endoplasmic Reticulum Stress & Unfolded Protein Response
ENSG00000175197	DNA damage inducible transcript 3 [Source:HGNC Symbol;Acc:HGNC:2726]	DDIT3	DNA Damage & Repair
ENSG00000104325	2,4-dienoyl-CoA reductase 1 [Source:HGNC Symbol;Acc:HGNC:2753]	DECR1	Fatty Acid Metabolism
ENSG00000164825	defensin beta 1 [Source:HGNC Symbol;Acc:HGNC:2766]	DEFB1	Necrosis
ENSG00000136986	derlin 1 [Source:HGNC Symbol;Acc:HGNC:28454]	DERL1	Endoplasmic Reticulum Stress & Unfolded Protein Response
ENSG00000116133	24-dehydrocholesterol reductase [Source:HGNC Symbol;Acc:HGNC:2859]	DHCR24	Oxidative Stress & Antioxidant Response
ENSG00000150768	dihydrolipoamide S-acetyltransferase [Source:HGNC Symbol;Acc:HGNC:2896]	DLAT	Cholestasis
ENSG00000091140	dihydrolipoamide dehydrogenase [Source:HGNC Symbol;Acc:HGNC:2898]	DLD	Mitochondrial Energy Metabolism
ENSG00000119689	dihydrolipoamide S-succinyltransferase [Source:HGNC Symbol;Acc:HGNC:2911]	DLST	Mitochondrial Energy Metabolism
ENSG00000086061	DnaJ heat shock protein family (Hsp40) member A1 [Source:HGNC Symbol;Acc:HGNC:5229]	DNAJA1	Heat Shock Response
ENSG00000069345	DnaJ heat shock protein family (Hsp40) member A2 [Source:HGNC Symbol;Acc:HGNC:14884]	DNAJA2	Heat Shock Response
ENSG00000103423	DnaJ heat shock protein family (Hsp40) member A3 [Source:HGNC Symbol;Acc:HGNC:11808]	DNAJA3	Heat Shock Response
ENSG00000132002	DnaJ heat shock protein family (Hsp40) member B1 [Source:HGNC Symbol;Acc:HGNC:5270]	DNAJB1	Heat Shock Response
ENSG00000105993	DnaJ heat shock protein family (Hsp40) member B6 [Source:HGNC Symbol;Acc:HGNC:14888]	DNAJB6	Heat Shock Response
ENSG00000102580	DnaJ heat shock protein family (Hsp40) member C3 [Source:HGNC Symbol;Acc:HGNC:9439]	DNAJC3	Heat Shock Response
ENSG00000101152	DnaJ heat shock protein family (Hsp40) member C5 [Source:HGNC Symbol;Acc:HGNC:16235]	DNAJC5	Heat Shock Response
ENSG00000116675	DnaJ heat shock protein family (Hsp40) member C6 [Source:HGNC Symbol;Acc:HGNC:15469]	DNAJC6	Heat Shock Response
ENSG00000106976	dynamin 1 [Source:HGNC Symbol;Acc:HGNC:2972]	DNM1	Steatosis
ENSG00000151640	dihydropyrimidinase like 4 [Source:HGNC Symbol;Acc:HGNC:3016]	DPYSL4	Necrosis
ENSG00000137857	dual oxidase 1 [Source:HGNC Symbol;Acc:HGNC:3062]	DUOX1	Oxidative Stress & Antioxidant Response
ENSG00000140279	dual oxidase 2 [Source:HGNC Symbol;Acc:HGNC:13273]	DUOX2	Oxidative Stress & Antioxidant Response
ENSG00000127884	enoyl-CoA hydratase, short chain 1 [Source:HGNC Symbol;Acc:HGNC:3151]	ECHS1	Fatty Acid Metabolism
ENSG00000134109	ER degradation enhancing alpha-mannosidase like protein 1 [Source:HGNC Symbol;Acc:HGNC:18967]	EDEM1	Endoplasmic Reticulum Stress & Unfolded Protein Response
ENSG00000116406	ER degradation enhancing alpha-mannosidase like protein 3 [Source:HGNC Symbol;Acc:HGNC:16787]	EDEM3	Endoplasmic Reticulum Stress & Unfolded Protein Response
ENSG00000113790	enoyl-CoA hydratase and 3-hydroxyacyl CoA dehydrogenase [Source:HGNC Symbol;Acc:HGNC:3247]	EHHADH	Fatty Acid Metabolism
ENSG00000172071	eukaryotic translation initiation factor 2 alpha kinase 3 [Source:HGNC Symbol;Acc:HGNC:3255]	EIF2AK3	Endoplasmic Reticulum Stress & Unfolded Protein Response
ENSG00000158417	eukaryotic translation initiation factor 5B [Source:HGNC Symbol;Acc:HGNC:30793]	EIF5B	Necrosis
ENSG00000074800	enolase 1 [Source:HGNC Symbol;Acc:HGNC:3350]	ENO1	Steatosis
ENSG00000100393	E1A binding protein p300 [Source:HGNC Symbol;Acc:HGNC:3373]	EP300	Immunotoxicity
ENSG00000143819	epoxide hydrolase 1 [Source:HGNC Symbol;Acc:HGNC:3401]	EPHX1	Phospholipidosis
ENSG00000121053	eosinophil peroxidase [Source:HGNC Symbol;Acc:HGNC:3423]	EPX	Oxidative Stress & Antioxidant Response
ENSG00000012061	ERCC excision repair 1, endonuclease non-catalytic subunit [Source:HGNC Symbol;Acc:HGNC:3433]	ERCC1	DNA Damage & Repair
ENSG00000104884	ERCC excision repair 2, TFIIH core complex helicase subunit [Source:HGNC Symbol;Acc:HGNC:3434]	ERCC2	DNA Damage & Repair
ENSG00000163161	ERCC excision repair 3, TFIIH core complex helicase subunit [Source:HGNC Symbol;Acc:HGNC:3435]	ERCC3	DNA Damage & Repair
ENSG00000134899	ERCC excision repair 5, endonuclease [Source:HGNC Symbol;Acc:HGNC:3437]	ERCC5	DNA Damage & Repair
ENSG00000225830	ERCC excision repair 6, chromatin remodeling factor [Source:HGNC Symbol;Acc:HGNC:3438]	ERCC6	DNA Damage & Repair
ENSG00000134398	endoplasmic reticulum to nucleus signaling 2 [Source:HGNC Symbol;Acc:HGNC:16942]	ERN2	Endoplasmic Reticulum Stress & Unfolded Protein Response
ENSG00000197930	endoplasmic reticulum oxidoreductase 1 alpha	ERO1L	Endoplasmic Reticulum Stress & Unfolded Protein Response
ENSG00000086619	endoplasmic reticulum oxidoreductase 1 beta	ERO1LB	Endoplasmic Reticulum Stress & Unfolded Protein Response
ENSG00000139684	esterase D [Source:HGNC Symbol;Acc:HGNC:3465]	ESD	Cytochrome P450s & Phase I Drug Metabolism
ENSG00000091831	estrogen receptor 1 [Source:HGNC Symbol;Acc:HGNC:3467]	ESR1	Cholestasis
ENSG00000180210	coagulation factor II, thrombin [Source:HGNC Symbol;Acc:HGNC:3535]	F2	Immunotoxicity
ENSG00000163586	fatty acid binding protein 1 [Source:HGNC Symbol;Acc:HGNC:3555]	FABP1	Phospholipidosis
ENSG00000163586	fatty acid binding protein 1 [Source:HGNC Symbol;Acc:HGNC:3555]	FABP1	Immunotoxicity
ENSG00000168040	Fas associated via death domain [Source:HGNC Symbol;Acc:HGNC:3573]	FADD	Apoptosis
ENSG00000026103	Fas cell surface death receptor [Source:HGNC Symbol;Acc:HGNC:11920]	FAS	Apoptosis
ENSG00000026103	Fas cell surface death receptor [Source:HGNC Symbol;Acc:HGNC:11920]	FAS	Steatosis
ENSG00000026103	Fas cell surface death receptor [Source:HGNC Symbol;Acc:HGNC:11920]	FAS	Immunotoxicity
ENSG00000117560	Fas ligand [Source:HGNC Symbol;Acc:HGNC:11936]	FASLG	Apoptosis
ENSG00000169710	fatty acid synthase [Source:HGNC Symbol;Acc:HGNC:3594]	FASN	Steatosis
ENSG00000116663	F-box protein 6 [Source:HGNC Symbol;Acc:HGNC:13585]	FBXO6	Endoplasmic Reticulum Stress & Unfolded Protein Response
ENSG00000091483	fumarate hydratase [Source:HGNC Symbol;Acc:HGNC:3700]	FH	Mitochondrial Energy Metabolism
ENSG00000094963	flavin containing monooxygenase 2 [Source:HGNC Symbol;Acc:HGNC:3770]	FMO2	Cytochrome P450s & Phase I Drug Metabolism
ENSG00000007933	flavin containing monooxygenase 3 [Source:HGNC Symbol;Acc:HGNC:3771]	FMO3	Cytochrome P450s & Phase I Drug Metabolism
ENSG00000076258	flavin containing monooxygenase 4 [Source:HGNC Symbol;Acc:HGNC:3772]	FMO4	Cytochrome P450s & Phase I Drug Metabolism
ENSG00000131781	flavin containing monooxygenase 5 [Source:HGNC Symbol;Acc:HGNC:3773]	FMO5	Cytochrome P450s & Phase I Drug Metabolism
ENSG00000168269	forkhead box I1 [Source:HGNC Symbol;Acc:HGNC:3815]	FOXI1	Necrosis
ENSG00000116717	growth arrest and DNA damage inducible alpha [Source:HGNC Symbol;Acc:HGNC:4095]	GADD45A	Apoptosis
ENSG00000116717	growth arrest and DNA damage inducible alpha [Source:HGNC Symbol;Acc:HGNC:4095]	GADD45A	DNA Damage & Repair
ENSG00000116717	growth arrest and DNA damage inducible alpha [Source:HGNC Symbol;Acc:HGNC:4095]	GADD45A	Endoplasmic Reticulum Stress & Unfolded Protein Response
ENSG00000136542	polypeptide N-acetylgalactosaminyltransferase 5 [Source:HGNC Symbol;Acc:HGNC:4127]	GALNT5	Necrosis
ENSG00000105607	glutaryl-CoA dehydrogenase [Source:HGNC Symbol;Acc:HGNC:4189]	GCDH	Fatty Acid Metabolism
ENSG00000167588	glycerol-3-phosphate dehydrogenase 1 [Source:HGNC Symbol;Acc:HGNC:4455]	GPD1	Steatosis
ENSG00000167701	glutamic--pyruvic transaminase [Source:HGNC Symbol;Acc:HGNC:4552]	GPT	Immunotoxicity
ENSG00000233276	glutathione peroxidase 1 [Source:HGNC Symbol;Acc:HGNC:4553]	GPX1	Oxidative Stress & Antioxidant Response
ENSG00000176153	glutathione peroxidase 2 [Source:HGNC Symbol;Acc:HGNC:4554]	GPX2	Oxidative Stress & Antioxidant Response
ENSG00000211445	glutathione peroxidase 3 [Source:HGNC Symbol;Acc:HGNC:4555]	GPX3	Oxidative Stress & Antioxidant Response
ENSG00000167468	glutathione peroxidase 4 [Source:HGNC Symbol;Acc:HGNC:4556]	GPX4	Oxidative Stress & Antioxidant Response
ENSG00000224586	glutathione peroxidase 5 [Source:HGNC Symbol;Acc:HGNC:4557]	GPX5	Oxidative Stress & Antioxidant Response
ENSG00000198704	glutathione peroxidase 6 [Source:NCBI gene;Acc:257202]	GPX6	Oxidative Stress & Antioxidant Response
ENSG00000116157	glutathione peroxidase 7 [Source:HGNC Symbol;Acc:HGNC:4559]	GPX7	Oxidative Stress & Antioxidant Response
ENSG00000177885	growth factor receptor bound protein 2 [Source:HGNC Symbol;Acc:HGNC:4566]	GRB2	Necrosis
ENSG00000174156	glutathione S-transferase alpha 3 [Source:HGNC Symbol;Acc:HGNC:4628]	GSTA3	Immunotoxicity
ENSG00000168765	glutathione S-transferase mu 4 [Source:HGNC Symbol;Acc:HGNC:4636]	GSTM4	Phospholipidosis
ENSG00000162882	3-hydroxyanthranilate 3,4-dioxygenase [Source:HGNC Symbol;Acc:HGNC:4796]	HAAO	Steatosis
ENSG00000084754	hydroxyacyl-CoA dehydrogenase trifunctional multienzyme complex subunit alpha [Source:HGNC Symbol;Acc:HGNC:4801]	HADHA	Fatty Acid Metabolism
ENSG00000138029	hydroxyacyl-CoA dehydrogenase trifunctional multienzyme complex subunit beta [Source:HGNC Symbol;Acc:HGNC:4803]	HADHB	Steatosis
ENSG00000051108	homocysteine inducible ER protein with ubiquitin like domain 1 [Source:HGNC Symbol;Acc:HGNC:13744]	HERPUD1	Endoplasmic Reticulum Stress & Unfolded Protein Response
ENSG00000196126	major histocompatibility complex, class II, DR beta 1 [Source:HGNC Symbol;Acc:HGNC:4948]	HLA-DRB1	Cholestasis
ENSG00000105997	homeobox A3 [Source:HGNC Symbol;Acc:HGNC:5104]	HOXA3	Necrosis
ENSG00000105707	hepsin [Source:HGNC Symbol;Acc:HGNC:5155]	HPN	Phospholipidosis
ENSG00000110169	hemopexin [Source:HGNC Symbol;Acc:HGNC:5171]	HPX	Immunotoxicity
ENSG00000113905	histidine rich glycoprotein [Source:HGNC Symbol;Acc:HGNC:5181]	HRG	Immunotoxicity
ENSG00000185122	heat shock transcription factor 1 [Source:HGNC Symbol;Acc:HGNC:5224]	HSF1	Heat Shock Response
ENSG00000025156	heat shock transcription factor 2 [Source:HGNC Symbol;Acc:HGNC:5225]	HSF2	Heat Shock Response
ENSG00000080824	heat shock protein 90 alpha family class A member 1 [Source:HGNC Symbol;Acc:HGNC:5253]	HSP90AA1	Heat Shock Response
ENSG00000096384	heat shock protein 90 alpha family class B member 1 [Source:HGNC Symbol;Acc:HGNC:5258]	HSP90AB1	Heat Shock Response
ENSG00000166598	heat shock protein 90 beta family member 1 [Source:HGNC Symbol;Acc:HGNC:12028]	HSP90B1	Heat Shock Response
ENSG00000204389	heat shock protein family A (Hsp70) member 1A [Source:HGNC Symbol;Acc:HGNC:5232]	HSPA1A	Heat Shock Response
ENSG00000204388	heat shock protein family A (Hsp70) member 1B [Source:HGNC Symbol;Acc:HGNC:5233]	HSPA1B	Heat Shock Response
ENSG00000204390	heat shock protein family A (Hsp70) member 1 like [Source:HGNC Symbol;Acc:HGNC:5234]	HSPA1L	Heat Shock Response
ENSG00000126803	heat shock protein family A (Hsp70) member 2 [Source:HGNC Symbol;Acc:HGNC:5235]	HSPA2	Heat Shock Response
ENSG00000170606	heat shock protein family A (Hsp70) member 4 [Source:HGNC Symbol;Acc:HGNC:5237]	HSPA4	Heat Shock Response
ENSG00000044574	heat shock protein family A (Hsp70) member 5 [Source:HGNC Symbol;Acc:HGNC:5238]	HSPA5	Heat Shock Response
ENSG00000044574	heat shock protein family A (Hsp70) member 5 [Source:HGNC Symbol;Acc:HGNC:5238]	HSPA5	Immunotoxicity
ENSG00000109971	heat shock protein family A (Hsp70) member 8 [Source:HGNC Symbol;Acc:HGNC:5241]	HSPA8	Heat Shock Response
ENSG00000113013	heat shock protein family A (Hsp70) member 9 [Source:HGNC Symbol;Acc:HGNC:5244]	HSPA9	Heat Shock Response
ENSG00000106211	heat shock protein family B (small) member 1 [Source:HGNC Symbol;Acc:HGNC:5246]	HSPB1	Heat Shock Response
ENSG00000170276	heat shock protein family B (small) member 2 [Source:HGNC Symbol;Acc:HGNC:5247]	HSPB2	Heat Shock Response
ENSG00000004776	heat shock protein family B (small) member 6 [Source:HGNC Symbol;Acc:HGNC:26511]	HSPB6	Heat Shock Response
ENSG00000152137	heat shock protein family B (small) member 8 [Source:HGNC Symbol;Acc:HGNC:30171]	HSPB8	Heat Shock Response
ENSG00000169087	HSPB1 associated protein 1 [Source:HGNC Symbol;Acc:HGNC:16389]	HSPBAP1	Necrosis
ENSG00000144381	heat shock protein family D (Hsp60) member 1 [Source:HGNC Symbol;Acc:HGNC:5261]	HSPD1	Heat Shock Response
ENSG00000115541	heat shock protein family E (Hsp10) member 1 [Source:HGNC Symbol;Acc:HGNC:5269]	HSPE1	Heat Shock Response
ENSG00000120694	heat shock protein family H (Hsp110) member 1 [Source:HGNC Symbol;Acc:HGNC:16969]	HSPH1	Heat Shock Response
ENSG00000115317	HtrA serine peptidase 2 [Source:HGNC Symbol;Acc:HGNC:14348]	HTRA2	Endoplasmic Reticulum Stress & Unfolded Protein Response
ENSG00000169495	HtrA serine peptidase 4 [Source:HGNC Symbol;Acc:HGNC:26909]	HTRA4	Endoplasmic Reticulum Stress & Unfolded Protein Response
ENSG00000090339	intercellular adhesion molecule 1 [Source:HGNC Symbol;Acc:HGNC:5344]	ICAM1	Cholestasis
ENSG00000138413	isocitrate dehydrogenase (NADP(+)) 1, cytosolic [Source:HGNC Symbol;Acc:HGNC:5382]	IDH1	Mitochondrial Energy Metabolism
ENSG00000138413	isocitrate dehydrogenase (NADP(+)) 1, cytosolic [Source:HGNC Symbol;Acc:HGNC:5382]	IDH1	Oxidative Stress & Antioxidant Response
ENSG00000182054	isocitrate dehydrogenase (NADP(+)) 2, mitochondrial [Source:HGNC Symbol;Acc:HGNC:5383]	IDH2	Mitochondrial Energy Metabolism
ENSG00000166411	isocitrate dehydrogenase 3 (NAD(+)) alpha [Source:HGNC Symbol;Acc:HGNC:5384]	IDH3A	Mitochondrial Energy Metabolism
ENSG00000101365	isocitrate dehydrogenase 3 (NAD(+)) beta [Source:HGNC Symbol;Acc:HGNC:5385]	IDH3B	Mitochondrial Energy Metabolism
ENSG00000067829	isocitrate dehydrogenase 3 (NAD(+)) gamma [Source:HGNC Symbol;Acc:HGNC:5386]	IDH3G	Mitochondrial Energy Metabolism
ENSG00000197919	interferon alpha 1 [Source:HGNC Symbol;Acc:HGNC:5417]	IFNA1	Immunotoxicity
ENSG00000111537	interferon gamma [Source:HGNC Symbol;Acc:HGNC:5438]	IFNG	Immunotoxicity
ENSG00000136634	interleukin 10 [Source:HGNC Symbol;Acc:HGNC:5962]	IL10	Cholestasis
ENSG00000136634	interleukin 10 [Source:HGNC Symbol;Acc:HGNC:5962]	IL10	Immunotoxicity
ENSG00000169194	interleukin 13 [Source:HGNC Symbol;Acc:HGNC:5973]	IL13	Immunotoxicity
ENSG00000115008	interleukin 1 alpha [Source:HGNC Symbol;Acc:HGNC:5991]	IL1A	Immunotoxicity
ENSG00000125538	interleukin 1 beta [Source:HGNC Symbol;Acc:HGNC:5992]	IL1B	Cholestasis
ENSG00000125538	interleukin 1 beta [Source:HGNC Symbol;Acc:HGNC:5992]	IL1B	Immunotoxicity
ENSG00000109471	interleukin 2 [Source:HGNC Symbol;Acc:HGNC:6001]	IL2	Cholestasis
ENSG00000109471	interleukin 2 [Source:HGNC Symbol;Acc:HGNC:6001]	IL2	Immunotoxicity
ENSG00000113520	interleukin 4 [Source:HGNC Symbol;Acc:HGNC:6014]	IL4	Immunotoxicity
ENSG00000113525	interleukin 5 [Source:HGNC Symbol;Acc:HGNC:6016]	IL5	Immunotoxicity
ENSG00000136244	interleukin 6 [Source:HGNC Symbol;Acc:HGNC:6018]	IL6	Cholestasis
ENSG00000136244	interleukin 6 [Source:HGNC Symbol;Acc:HGNC:6018]	IL6	Immunotoxicity
ENSG00000139269	inhibin subunit beta E [Source:HGNC Symbol;Acc:HGNC:24029]	INHBE	Phospholipidosis
ENSG00000140678	integrin subunit alpha X [Source:HGNC Symbol;Acc:HGNC:6152]	ITGAX	Immunotoxicity
ENSG00000101384	jagged canonical Notch ligand 1 [Source:HGNC Symbol;Acc:HGNC:6188]	JAG1	Cholestasis
ENSG00000154118	junctophilin 3 [Source:HGNC Symbol;Acc:HGNC:14203]	JPH3	Necrosis
ENSG00000182132	potassium voltage-gated channel interacting protein 1 [Source:HGNC Symbol;Acc:HGNC:15521]	KCNIP1	Necrosis
ENSG00000138030	ketohexokinase [Source:HGNC Symbol;Acc:HGNC:6315]	KHK	Steatosis
ENSG00000105610	Kruppel like factor 1 [Source:HGNC Symbol;Acc:HGNC:6345]	KLF1	Immunotoxicity
ENSG00000174405	DNA ligase 4 [Source:HGNC Symbol;Acc:HGNC:6601]	LIG4	DNA Damage & Repair
ENSG00000160789	lamin A/C [Source:HGNC Symbol;Acc:HGNC:6636]	LMNA	Steatosis
ENSG00000175445	lipoprotein lipase [Source:HGNC Symbol;Acc:HGNC:6677]	LPL	Steatosis
ENSG00000160285	lanosterol synthase [Source:HGNC Symbol;Acc:HGNC:6708]	LSS	Phospholipidosis
ENSG00000167656	lymphocyte antigen 6 family member D [Source:HGNC Symbol;Acc:HGNC:13348]	LY6D	Steatosis
ENSG00000090382	lysozyme [Source:HGNC Symbol;Acc:HGNC:6740]	LYZ	Immunotoxicity
ENSG00000105695	myelin associated glycoprotein [Source:HGNC Symbol;Acc:HGNC:6783]	MAG	Necrosis
ENSG00000109323	mannosidase beta [Source:HGNC Symbol;Acc:HGNC:6831]	MANBA	Phospholipidosis
ENSG00000189221	monoamine oxidase A [Source:HGNC Symbol;Acc:HGNC:6833]	MAOA	Cytochrome P450s & Phase I Drug Metabolism
ENSG00000069535	monoamine oxidase B [Source:HGNC Symbol;Acc:HGNC:6834]	MAOB	Cytochrome P450s & Phase I Drug Metabolism
ENSG00000107643	mitogen-activated protein kinase 8 [Source:HGNC Symbol;Acc:HGNC:6881]	MAPK8	Steatosis
ENSG00000140943	membrane bound transcription factor peptidase, site 1 [Source:HGNC Symbol;Acc:HGNC:15456]	MBTPS1	Endoplasmic Reticulum Stress & Unfolded Protein Response
ENSG00000012174	membrane bound transcription factor peptidase, site 2 [Source:HGNC Symbol;Acc:HGNC:15455]	MBTPS2	Endoplasmic Reticulum Stress & Unfolded Protein Response
ENSG00000143384	MCL1 apoptosis regulator, BCL2 family member [Source:HGNC Symbol;Acc:HGNC:6943]	MCL1	Apoptosis
ENSG00000014641	malate dehydrogenase 1 [Source:HGNC Symbol;Acc:HGNC:6970]	MDH1	Mitochondrial Energy Metabolism
ENSG00000138400	malate dehydrogenase 1B [Source:HGNC Symbol;Acc:HGNC:17836]	MDH1B	Mitochondrial Energy Metabolism
ENSG00000146701	malate dehydrogenase 2 [Source:HGNC Symbol;Acc:HGNC:6971]	MDH2	Mitochondrial Energy Metabolism
ENSG00000135679	MDM2 proto-oncogene [Source:HGNC Symbol;Acc:HGNC:6973]	MDM2	DNA Damage & Repair
ENSG00000111142	methionyl aminopeptidase 2 [Source:HGNC Symbol;Acc:HGNC:16672]	METAP2	Immunotoxicity
ENSG00000170430	O-6-methylguanine-DNA methyltransferase [Source:HGNC Symbol;Acc:HGNC:7059]	MGMT	DNA Damage & Repair
ENSG00000148773	marker of proliferation Ki-67 [Source:HGNC Symbol;Acc:HGNC:7107]	MKI67	Immunotoxicity
ENSG00000076242	mutL homolog 1 [Source:HGNC Symbol;Acc:HGNC:7127]	MLH1	DNA Damage & Repair
ENSG00000108788	MAX dimerization protein MLX [Source:HGNC Symbol;Acc:HGNC:11645]	MLX	Phospholipidosis
ENSG00000005381	myeloperoxidase [Source:HGNC Symbol;Acc:HGNC:7218]	MPO	Oxidative Stress & Antioxidant Response
ENSG00000005381	myeloperoxidase [Source:HGNC Symbol;Acc:HGNC:7218]	MPO	Cholestasis
ENSG00000204568	mitochondrial ribosomal protein S18B [Source:HGNC Symbol;Acc:HGNC:14516]	MRPS18B	Phospholipidosis
ENSG00000095002	mutS homolog 2 [Source:HGNC Symbol;Acc:HGNC:7325]	MSH2	DNA Damage & Repair
ENSG00000052802	methylsterol monooxygenase 1 [Source:HGNC Symbol;Acc:HGNC:10545]	MSMO1	Phospholipidosis
ENSG00000138823	microsomal triglyceride transfer protein [Source:HGNC Symbol;Acc:HGNC:7467]	MTTP	Steatosis
ENSG00000109320	nuclear factor kappa B subunit 1 [Source:HGNC Symbol;Acc:HGNC:7794]	NFKB1	Immunotoxicity
ENSG00000182446	NPL4 homolog, ubiquitin recognition factor [Source:HGNC Symbol;Acc:HGNC:18261]	NPLOC4	Endoplasmic Reticulum Stress & Unfolded Protein Response
ENSG00000181019	NAD(P)H quinone dehydrogenase 1 [Source:HGNC Symbol;Acc:HGNC:2874]	NQO1	Oxidative Stress & Antioxidant Response
ENSG00000131910	nuclear receptor subfamily 0 group B member 2 [Source:HGNC Symbol;Acc:HGNC:7961]	NR0B2	Phospholipidosis
ENSG00000012504	nuclear receptor subfamily 1 group H member 4 [Source:HGNC Symbol;Acc:HGNC:7967]	NR1H4	Cholestasis
ENSG00000116833	nuclear receptor subfamily 5 group A member 2 [Source:HGNC Symbol;Acc:HGNC:7984]	NR5A2	Immunotoxicity
ENSG00000104805	nucleobindin 1 [Source:HGNC Symbol;Acc:HGNC:8043]	NUCB1	Endoplasmic Reticulum Stress & Unfolded Protein Response
ENSG00000106268	nudix hydrolase 1 [Source:HGNC Symbol;Acc:HGNC:8048]	NUDT1	Oxidative Stress & Antioxidant Response
ENSG00000166321	nudix hydrolase 13 [Source:HGNC Symbol;Acc:HGNC:18827]	NUDT13	Necrosis
ENSG00000136159	nudix hydrolase 15 [Source:HGNC Symbol;Acc:HGNC:23063]	NUDT15	Oxidative Stress & Antioxidant Response
ENSG00000132182	nucleoporin 210 [Source:HGNC Symbol;Acc:HGNC:30052]	NUP210	Cholestasis
ENSG00000105953	oxoglutarate dehydrogenase [Source:HGNC Symbol;Acc:HGNC:8124]	OGDH	Mitochondrial Energy Metabolism
ENSG00000114026	8-oxoguanine DNA glycosylase [Source:HGNC Symbol;Acc:HGNC:8125]	OGG1	DNA Damage & Repair
ENSG00000196266	olfactory receptor family 10 subfamily J member 3 [Source:HGNC Symbol;Acc:HGNC:14992]	OR10J3	Necrosis
ENSG00000135506	OS9 endoplasmic reticulum lectin [Source:HGNC Symbol;Acc:HGNC:16994]	OS9	Endoplasmic Reticulum Stress & Unfolded Protein Response
ENSG00000143799	poly(ADP-ribose) polymerase 1 [Source:HGNC Symbol;Acc:HGNC:270]	PARP1	DNA Damage & Repair
ENSG00000129484	poly(ADP-ribose) polymerase 2 [Source:HGNC Symbol;Acc:HGNC:272]	PARP2	Necrosis
ENSG00000175198	propionyl-CoA carboxylase subunit alpha [Source:HGNC Symbol;Acc:HGNC:8653]	PCCA	Steatosis
ENSG00000132646	proliferating cell nuclear antigen [Source:HGNC Symbol;Acc:HGNC:8729]	PCNA	DNA Damage & Repair
ENSG00000101327	prodynorphin [Source:HGNC Symbol;Acc:HGNC:8820]	PDYN	Cholestasis
ENSG00000123349	prefoldin subunit 5 [Source:HGNC Symbol;Acc:HGNC:8869]	PFDN5	Endoplasmic Reticulum Stress & Unfolded Protein Response
ENSG00000100344	patatin like phospholipase domain containing 3 [Source:HGNC Symbol;Acc:HGNC:18590]	PNPLA3	Steatosis
ENSG00000005421	paraoxonase 1 [Source:HGNC Symbol;Acc:HGNC:9204]	PON1	Immunotoxicity
ENSG00000127948	cytochrome p450 oxidoreductase [Source:HGNC Symbol;Acc:HGNC:9208]	POR	Phospholipidosis
ENSG00000198914	POU class 3 homeobox 3 [Source:HGNC Symbol;Acc:HGNC:9216]	POU3F3	Immunotoxicity
ENSG00000186951	peroxisome proliferator activated receptor alpha [Source:HGNC Symbol;Acc:HGNC:9232]	PPARA	Steatosis
ENSG00000158615	protein phosphatase 1 regulatory subunit 15B [Source:HGNC Symbol;Acc:HGNC:14951]	PPP1R15B	Oxidative Stress & Antioxidant Response
ENSG00000117450	peroxiredoxin 1 [Source:HGNC Symbol;Acc:HGNC:9352]	PRDX1	Oxidative Stress & Antioxidant Response
ENSG00000167815	peroxiredoxin 2 [Source:HGNC Symbol;Acc:HGNC:9353]	PRDX2	Oxidative Stress & Antioxidant Response
ENSG00000117592	peroxiredoxin 6 [Source:HGNC Symbol;Acc:HGNC:16753]	PRDX6	Oxidative Stress & Antioxidant Response
ENSG00000253729	protein kinase, DNA-activated, catalytic subunit [Source:HGNC Symbol;Acc:HGNC:9413]	PRKDC	DNA Damage & Repair
ENSG00000073756	prostaglandin-endoperoxide synthase 2 [Source:HGNC Symbol;Acc:HGNC:9605]	PTGS2	Immunotoxicity
ENSG00000081237	protein tyrosine phosphatase receptor type C [Source:HGNC Symbol;Acc:HGNC:9666]	PTPRC	Immunotoxicity
ENSG00000073008	PVR cell adhesion molecule [Source:HGNC Symbol;Acc:HGNC:9705]	PVR	Necrosis
ENSG00000132698	RAB25, member RAS oncogene family [Source:HGNC Symbol;Acc:HGNC:18238]	RAB25	Necrosis
ENSG00000051180	RAD51 recombinase [Source:HGNC Symbol;Acc:HGNC:9817]	RAD51	DNA Damage & Repair
ENSG00000137710	radixin [Source:HGNC Symbol;Acc:HGNC:9944]	RDX	Cholestasis
ENSG00000104918	resistin [Source:HGNC Symbol;Acc:HGNC:20389]	RETN	Steatosis
ENSG00000184330	S100 calcium binding protein A7A [Source:HGNC Symbol;Acc:HGNC:21657]	S100A7A	Necrosis
ENSG00000143546	S100 calcium binding protein A8 [Source:HGNC Symbol;Acc:HGNC:10498]	S100A8	Phospholipidosis
ENSG00000099194	stearoyl-CoA desaturase [Source:HGNC Symbol;Acc:HGNC:10571]	SCD	Steatosis
ENSG00000073578	succinate dehydrogenase complex flavoprotein subunit A [Source:HGNC Symbol;Acc:HGNC:10680]	SDHA	Mitochondrial Energy Metabolism
ENSG00000117118	succinate dehydrogenase complex iron sulfur subunit B [Source:HGNC Symbol;Acc:HGNC:10681]	SDHB	Mitochondrial Energy Metabolism
ENSG00000143252	succinate dehydrogenase complex subunit C [Source:HGNC Symbol;Acc:HGNC:10682]	SDHC	Mitochondrial Energy Metabolism
ENSG00000204370	succinate dehydrogenase complex subunit D [Source:HGNC Symbol;Acc:HGNC:10683]	SDHD	Mitochondrial Energy Metabolism
ENSG00000008952	SEC62 homolog, preprotein translocation factor [Source:HGNC Symbol;Acc:HGNC:11846]	SEC62	Endoplasmic Reticulum Stress & Unfolded Protein Response
ENSG00000071537	SEL1L adaptor subunit of ERAD E3 ubiquitin ligase [Source:HGNC Symbol;Acc:HGNC:10717]	SEL1L	Endoplasmic Reticulum Stress & Unfolded Protein Response
ENSG00000120742	stress associated endoplasmic reticulum protein 1 [Source:HGNC Symbol;Acc:HGNC:10759]	SERP1	Endoplasmic Reticulum Stress & Unfolded Protein Response
ENSG00000196136	serpin family A member 3 [Source:HGNC Symbol;Acc:HGNC:16]	SERPINA3	Phospholipidosis
ENSG00000100652	solute carrier family 10 member 1 [Source:HGNC Symbol;Acc:HGNC:10905]	SLC10A1	Cholestasis
ENSG00000059804	solute carrier family 2 member 3 [Source:HGNC Symbol;Acc:HGNC:11007]	SLC2A3	Phospholipidosis
ENSG00000163959	solute carrier family 51 alpha subunit [Source:HGNC Symbol;Acc:HGNC:29955]	SLC51A	Cholestasis
ENSG00000186198	solute carrier family 51 beta subunit [Source:HGNC Symbol;Acc:HGNC:29956]	SLC51B	Cholestasis
ENSG00000084453	solute carrier organic anion transporter family member 1A2 [Source:HGNC Symbol;Acc:HGNC:10956]	SLCO1A2	Phospholipidosis
ENSG00000166311	sphingomyelin phosphodiesterase 1 [Source:HGNC Symbol;Acc:HGNC:11120]	SMPD1	Phospholipidosis
ENSG00000142168	superoxide dismutase 1 [Source:HGNC Symbol;Acc:HGNC:11179]	SOD1	Oxidative Stress & Antioxidant Response
ENSG00000142168	superoxide dismutase 1 [Source:HGNC Symbol;Acc:HGNC:11179]	SOD1	Immunotoxicity
ENSG00000158480	spermatogenesis associated 2 [Source:HGNC Symbol;Acc:HGNC:14681]	SPATA2	Necrosis
ENSG00000072310	sterol regulatory element binding transcription factor 1 [Source:HGNC Symbol;Acc:HGNC:11289]	SREBF1	Steatosis
ENSG00000118804	starch binding domain 1 [Source:HGNC Symbol;Acc:HGNC:24854]	STBD1	Phospholipidosis
ENSG00000136143	succinate-CoA ligase ADP-forming beta subunit [Source:HGNC Symbol;Acc:HGNC:11448]	SUCLA2	Mitochondrial Energy Metabolism
ENSG00000163541	succinate-CoA ligase alpha subunit [Source:HGNC Symbol;Acc:HGNC:11449]	SUCLG1	Mitochondrial Energy Metabolism
ENSG00000172340	succinate-CoA ligase GDP-forming beta subunit [Source:HGNC Symbol;Acc:HGNC:11450]	SUCLG2	Mitochondrial Energy Metabolism
ENSG00000196074	synaptonemal complex protein 2 [Source:HGNC Symbol;Acc:HGNC:11490]	SYCP2	Necrosis
ENSG00000067715	synaptotagmin 1 [Source:HGNC Symbol;Acc:HGNC:11509]	SYT1	Steatosis
ENSG00000162298	synoviolin 1 [Source:HGNC Symbol;Acc:HGNC:20738]	SYVN1	Endoplasmic Reticulum Stress & Unfolded Protein Response
ENSG00000149591	transgelin [Source:HGNC Symbol;Acc:HGNC:11553]	TAGLN	Phospholipidosis
ENSG00000120438	t-complex 1 [Source:HGNC Symbol;Acc:HGNC:11655]	TCP1	Heat Shock Response
ENSG00000160180	trefoil factor 3 [Source:HGNC Symbol;Acc:HGNC:11757]	TFF3	Steatosis
ENSG00000105329	transforming growth factor beta 1 [Source:HGNC Symbol;Acc:HGNC:11766]	TGFB1	Cholestasis
ENSG00000132286	translocase of inner mitochondrial membrane 10B [Source:HGNC Symbol;Acc:HGNC:4022]	TIMM10B	Phospholipidosis
ENSG00000204178	macoilin 1	TMEM57	Necrosis
ENSG00000232810	tumor necrosis factor [Source:HGNC Symbol;Acc:HGNC:11892]	TNF	Apoptosis
ENSG00000232810	tumor necrosis factor [Source:HGNC Symbol;Acc:HGNC:11892]	TNF	Cholestasis
ENSG00000232810	tumor necrosis factor [Source:HGNC Symbol;Acc:HGNC:11892]	TNF	Immunotoxicity
ENSG00000185361	TNF alpha induced protein 8 like 1 [Source:HGNC Symbol;Acc:HGNC:28279]	TNFAIP8L1	Necrosis
ENSG00000104689	TNF receptor superfamily member 10a [Source:HGNC Symbol;Acc:HGNC:11904]	TNFRSF10A	Apoptosis
ENSG00000120889	TNF receptor superfamily member 10b [Source:HGNC Symbol;Acc:HGNC:11905]	TNFRSF10B	Apoptosis
ENSG00000067182	TNF receptor superfamily member 1A [Source:HGNC Symbol;Acc:HGNC:11916]	TNFRSF1A	Apoptosis
ENSG00000067182	TNF receptor superfamily member 1A [Source:HGNC Symbol;Acc:HGNC:11916]	TNFRSF1A	Necrosis
ENSG00000121858	TNF superfamily member 10 [Source:HGNC Symbol;Acc:HGNC:11925]	TNFSF10	Apoptosis
ENSG00000141510	tumor protein p53 [Source:HGNC Symbol;Acc:HGNC:11998]	TP53	Apoptosis
ENSG00000141510	tumor protein p53 [Source:HGNC Symbol;Acc:HGNC:11998]	TP53	DNA Damage & Repair
ENSG00000115705	thyroid peroxidase [Source:HGNC Symbol;Acc:HGNC:12015]	TPO	Oxidative Stress & Antioxidant Response
ENSG00000204613	tripartite motif containing 10 [Source:HGNC Symbol;Acc:HGNC:10072]	TRIM10	Immunotoxicity
ENSG00000265972	thioredoxin interacting protein [Source:HGNC Symbol;Acc:HGNC:16952]	TXNIP	Oxidative Stress & Antioxidant Response
ENSG00000140830	thioredoxin like 4B [Source:HGNC Symbol;Acc:HGNC:26041]	TXNL4B	Necrosis
ENSG00000184470	thioredoxin reductase 2 [Source:HGNC Symbol;Acc:HGNC:18155]	TXNRD2	Oxidative Stress & Antioxidant Response
ENSG00000184787	ubiquitin conjugating enzyme E2 G2 [Source:HGNC Symbol;Acc:HGNC:12483]	UBE2G2	Endoplasmic Reticulum Stress & Unfolded Protein Response
ENSG00000160087	ubiquitin conjugating enzyme E2 J2 [Source:HGNC Symbol;Acc:HGNC:19268]	UBE2J2	Endoplasmic Reticulum Stress & Unfolded Protein Response
ENSG00000188021	ubiquilin 2 [Source:HGNC Symbol;Acc:HGNC:12509]	UBQLN2	Immunotoxicity
ENSG00000144224	UBX domain protein 4 [Source:HGNC Symbol;Acc:HGNC:14860]	UBXN4	Endoplasmic Reticulum Stress & Unfolded Protein Response
ENSG00000109424	uncoupling protein 1 [Source:HGNC Symbol;Acc:HGNC:12517]	UCP1	Mitochondrial Energy Metabolism
ENSG00000175567	uncoupling protein 2 [Source:HGNC Symbol;Acc:HGNC:12518]	UCP2	Mitochondrial Energy Metabolism
ENSG00000175564	uncoupling protein 3 [Source:HGNC Symbol;Acc:HGNC:12519]	UCP3	Mitochondrial Energy Metabolism
ENSG00000175564	uncoupling protein 3 [Source:HGNC Symbol;Acc:HGNC:12519]	UCP3	Oxidative Stress & Antioxidant Response
ENSG00000241635	UDP glucuronosyltransferase family 1 member A1 [Source:HGNC Symbol;Acc:HGNC:12530]	UGT1A1	Phospholipidosis
ENSG00000173610	UDP glucuronosyltransferase family 2 member A1 complex locus [Source:HGNC Symbol;Acc:HGNC:12542]	UGT2A1	Phospholipidosis
ENSG00000156096	UDP glucuronosyltransferase family 2 member B4 [Source:HGNC Symbol;Acc:HGNC:12553]	UGT2B4	Phospholipidosis
ENSG00000165280	valosin containing protein [Source:HGNC Symbol;Acc:HGNC:12666]	VCP	Endoplasmic Reticulum Stress & Unfolded Protein Response
ENSG00000165280	valosin containing protein [Source:HGNC Symbol;Acc:HGNC:12666]	VCP	Steatosis
ENSG00000131871	selenoprotein S		Endoplasmic Reticulum Stress & Unfolded Protein Response
ENSG00000070540	WD repeat domain, phosphoinositide interacting 1 [Source:HGNC Symbol;Acc:HGNC:25471]	WIPI1	Phospholipidosis
ENSG00000100219	X-box binding protein 1 [Source:HGNC Symbol;Acc:HGNC:12801]	XBP1	Endoplasmic Reticulum Stress & Unfolded Protein Response
ENSG00000101966	X-linked inhibitor of apoptosis [Source:HGNC Symbol;Acc:HGNC:592]	XIAP	Apoptosis
ENSG00000136936	XPA, DNA damage recognition and repair factor [Source:HGNC Symbol;Acc:HGNC:12814]	XPA	DNA Damage & Repair
ENSG00000154767	XPC complex subunit, DNA damage recognition and repair factor [Source:HGNC Symbol;Acc:HGNC:12816]	XPC	DNA Damage & Repair
ENSG00000073050	X-ray repair cross complementing 1 [Source:HGNC Symbol;Acc:HGNC:12828]	XRCC1	DNA Damage & Repair
ENSG00000079246	X-ray repair cross complementing 5 [Source:HGNC Symbol;Acc:HGNC:12833]	XRCC5	DNA Damage & Repair
