# Supplementary material for: The Biological Effects of Complete Gasoline Engine Emissions Exposure in a 3D Human Airway Model (MucilAirTM) and in Human Bronchial Epithelial Cells (BEAS-2B)
Source: Int J Mol Sci. 2019 Nov 14;20(22):5710. doi: 10.3390/ijms20225710 (PMC6888625; doi:10.3390/ijms20225710)
Supplement: Supplementary file 1 [file ijms-20-05710-s001.zip › Supplementary File 5.xlsx]

## Sheet: PAH
	Polycyclic aromatic hydrocarbons and their derivatives in organic extracts from particulate matter (PM)
	US-EPA/carcinogenic PAHs	1 day exposure	5 days exposure
		Concentration [ng/mg PM]
1	Naphthalene	5.74791	6.40611
2	Acenaphthylene	0.586473	0
3	Acenaphthene	1.8006	3.58023
4	Fluorene	0.465017	0
5	Phenanthrene	109.282	126.553
6	Anthracene	11.3587	9.84819
7	Fluoranthene	60.1395	86.3357
8	Pyrene	58.2622	92.1004
9	Benz[a]anthracene (*)	36.8095	52.0331
10	Chrysene (*)	31.9353	45.358
11	Benzo[b]fluoranthene (*)	21.1879	28.198
12	Benzo[k]fluoranthene (*)	8.45733	8.51921
13	Benzo[a]pyrene (*)	17.3364	47.4985
14	Indeno[1,2,3-cd]pyrene (*)	24.2771	24.5543
15	Dibenz[a,h]anthracene (*)	0	0
16	Benzo[ghi]perylene	4.01239	4.05517
	Total US-EPA PAHs	391.658	535.04
	Total carcinogenic PAHs (*)	140.003	206.161
	% of carcinogenic PAHs (*)	35.7463	38.5319
	Other PAHs	1 day exposure	5 days exposure
		Concentration [ng/mg PM]
1	4H-Cyclopenta[def]phenathrene	n.d.	11.7606
2	Benzo[c]phenanthrene	8.22036	10.652
3	Triphenylene	4.45084	7.09839
4	Cyclopenta[cd]pyrene	n.d.	25.4605
5	Benzo[j]fluoranthene	n.d.	18.3327
6	Benzo[a]fluoranthene	n.d.	n.d.
7	Benzo[e]pyrene	n.d.	20.0294
8	Perylene	n.d.	5.0713
9	Benzo[b]chrysene	n.d.	n.d.
10	Benzo[c]chrysene	n.d.	n.d.
11	Benzo[g]chrysene	n.d.	n.d.
12	Dibenz[a,j]anthracene	n.d.	1.584
13	Dibenz[a,c]anthracene	n.d.	n.d.
14	Picene	n.d.	n.d.
15	Coronene	21.4184	38.6145
16	Benzo[a]coronene	n.d.	13.2416
17	Dibenzo[a,e]fluoranthene	n.d.	n.d.
18	Dibenzo[a,k]fluoranthene	n.d.	n.d.
19	Dibenzo[b,k]fluoranthene	n.d.	n.d.
20	Dibenzo[j,l]fluoranthene	n.d.	n.d.
21	Dibenzo[a,e]pyrene	n.d.	n.d.
22	Dibenzo[a,h]pyrene	n.d.	n.d.
23	Dibenzo[a,i]pyrene	n.d.	n.d.
24	Dibenzo[a,l]pyrene	n.d.	n.d.
25	Dibenzo[e,l]pyrene	n.d.	n.d.
26	Naphtho[1,2-b]fluoranthene	n.d.	n.d.
27	Naphtho[1,2-k]fluoranthene	n.d.	n.d.
28	Naphtho[2,3-b]fluoranthene	n.d.	n.d.
29	Naphtho[2,1-a]pyrene	n.d.	n.d.
30	Naphtho[2,3-a]pyrene	n.d.	n.d.
31	Naphtho[2,3-e]pyrene	n.d.	n.d.
32	Naphto[1,2,3,4-ghi]perylene	n.d.	n.d.
33	4-Methylpyrene	n.d.	31.8117
34	1-Methylpyrene	n.d.	18.5807
35	7-Methylbenz[a]anthracene	n.d.	n.d.
36	9-Methylbenz[a]anthracene	n.d.	n.d.
37	1-Methylchrysene	n.d.	2.7825
38	1-Methylbenzo[a]pyrene	n.d.	n.d.
	Total other PAHs	34.0896	205.02
	n.d. - not detected

## Sheet: UEM Praha Gasoline 07-2019
Seznam vzorků pro biologické testy - gasoline (UEM Praha, 07/2019)							Expozice
(extrakty filtrů)
Vzorky v DMSO odeslány 12.9.2019.
					Objem vz. v DMSO [µl]
	Ozn. vz.	Popis	Počet filtrů	PM [mg]	0.1 g PM/ml
1	Blank_1	BLANK TUNNEL(2H) (K3)	1	0.222	* 22.2
2	Blank_5	5ti denní blank (16.-20.5.2019)	5	0.373	* 37.3
3	1_pool	pooled	5	2.079	20.79		3D, 1 den, E5
4	3_pool	pooled	25	16.412	164.12		3D, 5 dnů, E5
5	5_pool	pooled	5	1.309	13.09		3D, 1 den, E20
6	7_pool	pooled	25	5.061	50.61		3D, 5 dnů, E20
7	9_pool	pooled	5	1.475	14.75		BEAS-2B, 1 den, E5
8	11_pool	pooled	25	10.261	102.61		BEAS-2B, 5 dnů, E5
9	13_pool	pooled	4	0.424	4.24		BEAS-2B, 1 den, E20
10	15_pool	pooled	25	4.818	48.18		BEAS-2B, 5 dnů, E20
				* 22.2	koncentrace 0.01 g PM/ml DMSO
				* 37.3
